# Supplementary material for: Remodeling and Tenacity of Inhibitory Synapses: Relationships with Network Activity and Neighboring Excitatory Synapses
Source: PLoS Comput Biol. 2015 Nov 24;11(11):e1004632. doi: 10.1371/journal.pcbi.1004632 (PMC4658206; doi:10.1371/journal.pcbi.1004632)
Supplement: S1 Dataset — The figure to which data pertains to is indicated in the tab of each worksheet. Data are provided as fractions of mean fluorescence (i.e. as a fraction of the mean fluorescence measured for the particular neuron each synapse belongs to). All times are in hours. For the data of Figs 5–10, data are after smoothing with a 3 point low pass filter. (XLSX) [file pcbi.1004632.s006.xlsx]

## Sheet: Fig 4C,D,E
Experiment	Site ↓ Time (hrs)→	0	1	2	3	4	5	6	7	8	9	10	11	12	13	14	15	16	17	18	19	20	21	22	23	24	25	26	27	28	29	30	31	32	33	34	35	36	37	38	39	40	41	42	43	44	45	46	47
21413	Site 2	0.661822	0.776744	1.1152	0.612336	0.642795	0.559687	0.565289	0.715935	0.744887	0.579938	0.526497	0.647812	0.613138	0.628395	0.694437	0.558235	0.583048	0.520451	0.340268	0.537517	0.723465	1.08773	0.697482	1.06152	0.849136	1.18155	1.46874	1.29255	0.768628	0.379568	0.676288	0.622088	1.07437	0.437809	0.645569	0.577327	0.730899	0.599854	0.760187	0.83052	0.918732	1.05454	0.508088	0.954988	0.551246	0.607146	0.732871	1.07943
		0.371062	1.53442	0.782941	1.83007	1.55906	0.740033	1.53335	0.578974	0.595606	1.63726	1.05057	0.497198	0.627073	0.632003	0.776072	0.448872	0.48425	0.747964	0.96345	0.587913	0.799953	0.568225	0.635817	0.508738	1.15954	1.09442	0.58684	1.34244	0.333224	1.21032	0.983593	1.13865	1.08891	1.17962	0.814755	0.568008	0.522347	0.509139	0.438177	1.04549	0.432294	1.05779	1.12183	1.07669	0.730173	0.545221	1.08021	0.452816
		0.504902	0.491596	1.73629	0.699638	0.472537	0.669526	0.34588	1.54285	1.46875	0.73909	0.940609	0.740369	0.826695	0.347972	0.547724	0.333105	0.736674	0.735774	0.605553	1.00375	1.05145	0.594609	0.962919	1.02358	0.482624	0.503028	0.341514	1.11603	1.10023	0.539847	0.639512	0.641516	1.14049	0.601793	1.06209	1.12675	0.956624	1.04313	0.906217	0.613019	1.00249	1.09922	0.371257	0.531514	1.10012	0.358363	0.407209	0.466902
		0.541819	0.510667	0.667543	0.461961	0.525165	0.438091	0.423311	0.407935	0.744335	0.712121	0.346823	0.796172	0.498726	0.829025	0.879952	0.922871	0.830921	0.446	0.562049	0.788197	0.614872	1.16752	0.506343	0.537019	0.460964	1.07969	1.33793	0.771217	0.628644	0.863059	1.11871	0.342326	0.471702	0.46558	0.740228	0.473208	0.653414	0.444917	0.323028	1.1419	0.447712	0.569114	1.20418	1.1482	0.482072	1.01262	0.422325	0.534873
		0.421859	0.494175	0.481573	0.391292	0.528946	0.549588	0.678292	0.693592	0.342825	0.440583	0.707526	0.498672	0.41305	0.373901	0.431167	0.465125	0.428577	0.58282	1.2713	0.309885	0.635199	0.634853	0.54637	0.506874	1.16396	0.403482	0.610104	0.391465	0.325076	0.471431	0.643337	1.04773	0.41176	0.710203	0.379405	0.383328	1.06119	0.666958	0.338751	0.628048	0.606799	1.23137	0.484672	0.409658	0.573827	0.427168	0.500655	0.376393
		0.538817	0.46519	0.589192	0.850132	0.463294	0.480381	0.4246	0.439077	0.47491	0.779626	0.373565	0.719055	0.441742	0.463521	0.389092	0.763698	0.583254	0.371235	0.47115	0.615067	1.19383	0.435002	1.17783	0.544625	0.630659	0.528892	0.486298	0.585811	1.07482	0.825883	1.13117	0.533183	0.462189	1.0391	1.05335	0.632805	0.413743	1.10903	0.318423	0.570652	1.2061	0.449663	0.541006	0.56712	1.20284	0.501532	1.29272	0.619455
		0.502193	0.501186	0.489256	0.536997	0.492181	0.725242	0.380413	0.418944	0.489949	0.43951	0.639317	0.575918	0.457659	0.510483	0.458916	0.544073	0.560738	0.578757	0.533801	1.16867	0.677945	0.452415	0.712045	1.05581	0.488681	0.498629	0.590676	0.475094	0.461148	1.0893	0.414968	0.567564	0.731386	1.08044	0.732957	1.04777	0.524341	0.578009	0.478128	0.455666	0.452133	0.529401	1.1081	0.580686	0.725112	1.12845	0.67489	1.2861
		0.948508	0.581715	0.436411	0.631212	0.977948	0.468246	0.540963	0.613116	0.560304	0.632913	0.526519	0.453249	0.451873	0.928939	0.433019	0.555363	1.0594	1.14296	0.584197	0.386004	0.255263	0.73455	0.52096	0.670501	0.468116	0.531829	0.459642	0.383306	0.976637	0.351201	0.675822	0.507102	1.05017	0.528665	0.493005	0.533941	0.435425	0.485377	0.551094	0.536629	0.557736	0.371582	0.523973	0.396135	0.500124	0.720117	0.378474	0.469232
		0.519313	0.578941	0.79291	0.91585	0.482906	0.598315	0.492929	0.513787	0.913932	0.517363	0.910746	0.959441	0.521015	0.381161	0.453661	0.493135	0.754628	0.500406	0.571714	0.616161	0.489657	0.719727	0.461083	0.407177	0.471258	0.444863	1.06851	0.534559	0.680156	0.874068	1.13858	0.470662	1.11287	0.522488	0.498076	0.501392	0.713085	0.475397	0.815892	0.441482	0.555916	0.466805	0.67969	0.794113	0.390999	0.401152	0.458645	0.457118
		0.592171	0.892824	0.53107	1.14581	0.30425	0.474097	0.762051	0.598229	0.567206	0.944261	0.455221	0.614384	0.443573	0.52783	1.07898	1.13357	0.470662	0.49411	0.702	0.510298	0.894601	0.532674	0.674456	0.556945	0.647324	0.520104	0.47193	1.01585	0.482592	0.758204	0.889574	0.485994	0.484857	0.622294	0.574098	0.474585	0.664954	0.62094	0.983203	0.706443	0.61628	0.654595	0.403807	0.7955	0.546608	0.489451	0.393947	0.481628
		1.16504	0.414166	0.561778	0.391758	0.448222	0.859689	0.561464	0.470662	0.541884	0.508283	0.439012	0.405086	0.997224	0.719803	0.392376	0.408065	0.613658	0.655451	0.612499	0.510591	0.535913	0.559557	0.658734	0.603148	0.566004	0.69072	0.519476	0.334308	0.48685	0.487468	0.83363	0.658019	0.531048	0.507741	0.833554	0.51187	0.484672	0.494901	0.554507	0.921354	0.620669	0.596701	0.43783	0.725849	0.429227	0.458765	0.655093	0.710885
		0.658842	1.0966	0.912177	0.419009	0.689485	0.579537	0.742525	0.749958	0.531298	0.618307	0.631894	1.05524	0.638168	0.489386	0.477553	0.453174	0.828472	0.46182	0.397652	0.487706	0.508456	0.394792	0.55623	0.769809	0.506192	0.374302	0.88291	0.418121	0.537961	0.520939	0.480381	0.756622	0.478691	0.657152	1.08379	0.584348	0.293501	0.65077	0.492626	0.802965	0.742893	0.799736	0.422487	1.15627	0.691392	0.570891	0.73961	0.664856
		0.554063	0.660684	0.45053	0.685974	1.11301	0.274821	0.580198	0.713139	1.15265	0.546359	0.466003	0.42473	1.18017	0.526692	0.295387	0.673156	0.65285	0.694935	1.0375	0.734192	0.771629	0.577002	0.602866	0.579776	0.787016	0.988502	0.920563	0.48931	0.559286	0.572548	0.42551	0.370293	0.465743	0.486265	0.801849	0.807072	0.78798	0.65233	0.490383	1.12037	0.678205	0.742362	0.80173	0.501955	0.843859	0.724213	0.369372	0.793517
		0.43095	0.588672	0.492962	0.92156	0.432846	0.5299	0.314728	0.581889	0.821776	0.463294	0.703376	0.406863	0.484607	0.662104	0.529531	0.563262	0.456403	1.15763	0.662613	1.05736	0.691251	1.12983	0.574531	0.812858	0.767848	0.653186	1.05181	0.508868	0.656762	0.55805	0.488021	0.852289	0.347256	0.399234	0.696257	0.52147	0.825742	0.412887	0.469221	0.7933	1.10523	1.16386	0.783472	1.3944	0.756243	0.707136	0.509367	0.70991
		0.341286	0.719933	1.1568	0.73922	0.579277	0.416745	0.549913	0.407892	0.432391	0.612748	0.609682	0.472266	0.608284	1.12544	0.404425	0.489949	0.591803	0.590698	0.759667	0.519487	0.495486	0.714429	1.07142	0.697449	0.754921	0.746274	0.74804	0.514741	0.490686	0.788771	0.612499	0.769971	0.459588	0.645666	0.454365	0.775996	1.09545	0.785184	0.430874	0.555168	0.696539	0.8099	0.308769	0.691121	1.17434	0.792184	0.84414	1.06147
		0.791198	0.797288	0.586114	0.499322	0.578703	1.21533	0.433485	1.10796	0.682052	0.998937	0.49255	0.756459	0.613041	0.55156	0.504046	0.46804	0.619206	0.667467	0.803984	0.703463	0.659308	0.81924	0.701155	1.08759	0.466436	0.774392	0.729956	0.458505	0.832622	0.540963	0.845614	1.21665	0.410384	0.875444	0.85568	1.19587	0.799195	1.10113	0.844899	0.792975	0.698024	0.487576	0.840088	0.738093	0.54261	0.745624	0.461495	0.743609
		0.837802	0.425294	0.555027	0.839134	0.820194	0.561366	1.02064	0.385029	0.383729	0.701935	1.12141	0.540454	0.822285	0.59475	0.406353	0.437495	0.682962	0.84958	0.818764	0.584381	1.11153	0.726012	0.668323	0.758637	0.968001	0.724506	0.745396	0.885467	0.769451	0.898459	0.548136	0.636185	0.710539	1.12932	0.65142	0.688445	0.544376	0.737671	0.750229	0.812284	0.500243	0.859798	1.16409	0.701838	1.15244	1.09604	1.12719	0.463229
		0.900203	0.941487	0.62639	0.912913	0.795402	0.438773	0.349781	0.585204	1.58246	0.699519	0.477012	0.770827	0.842493	0.345761	0.674543	0.55493	0.521231	0.646533	0.557812	0.643261	0.578562	0.50072	0.435739	0.740358	0.620192	0.39788	0.898751	0.813671	0.399776	0.392451	0.515434	0.4801	0.724224	0.879367	0.621102	0.76477	0.404652	0.820291	0.98627	0.428263	1.25875	0.458667	0.466859	0.938106	0.652048	0.481498	0.576449	0.474563
		0.84828	0.421501	0.788478	1.18845	0.55701	0.5797	0.817041	0.782205	1.17828	0.747791	0.817073	0.959539	0.527072	0.55701	1.07817	1.24862	1.13517	0.898957	0.770892	1.22494	0.704037	1.40363	0.89407	0.447127	0.753891	0.480479	0.669754	1.02071	1.20436	0.425987	0.350269	0.388085	0.751789	0.779864	1.20171	0.531482	0.403482	0.599908	0.745873	0.427288	0.840608	0.490838	0.50695	0.920628	0.371907	0.416019	0.446217	0.777816
		1.17624	0.772875	0.82365	0.822242	0.715371	0.939655	0.392245	0.48931	0.623919	0.834627	0.7208	0.541407	0.75348	0.70796	0.652861	0.553359	0.758627	0.600092	1.18187	0.820974	0.866613	0.701491	0.602118	0.796724	0.792953	0.671661	0.851628	0.75659	0.652937	0.706724	0.448341	0.896487	1.2673	1.03386	0.814809	0.507113	0.989358	0.613377	0.505347	1.15131	0.642676	0.501175	1.35166	0.715555	0.698034	0.417297	0.493037	1.23379
		0.666709	0.91585	0.536076	0.560857	0.852809	0.876105	0.949017	0.830054	0.898795	0.595162	0.613767	0.720713	1.17328	1.01221	0.722577	0.763058	0.536965	1.27889	0.627766	0.503548	0.74155	0.666774	1.26794	0.850252	0.506408	0.696409	1.37557	0.622403	0.771727	1.08499	0.864349	1.02032	0.579277	0.561095	0.638331	0.458418	0.684512	0.847164	0.365037	0.753989	0.768194	1.19637	0.444061	0.609064	0.851985	1.15769	1.01845	0.606106
		1.34673	1.24655	0.404251	1.03411	0.981275	0.55701	0.533887	0.830867	0.578367	0.589712	0.762982	0.6557	0.478637	0.704287	0.897549	0.79809	0.68436	1.52171	0.973224	1.23602	0.385289	1.0405	0.939103	0.587913	0.671834	0.739686	0.79433	0.422227	1.08717	0.744497	0.81366	0.335717	0.726792	0.737432	0.828808	0.744995	0.729945	0.496548	0.559145	0.665257	0.978501	0.467195	0.681261	0.791014	0.417752	0.650391	0.485821	0.942245
		0.812913	1.37892	0.960796	0.498087	1.32091	0.706313	0.965151	0.594176	0.719792	0.658745	0.358482	0.678281	0.776895	0.762419	0.816716	0.754823	0.488996	0.436509	0.511024	1.4304	1.3184	0.784816	0.545752	0.683439	0.737454	0.658539	0.870677	0.464107	0.771055	0.763665	1.39438	0.468614	0.727323	1.00165	1.04065	0.646262	0.955974	0.441146	1.05594	0.69655	0.588282	0.852039	0.876625	1.39526	0.851281	0.671087	0.986833	0.610863
		0.950957	0.78993	1.08547	0.343518	0.762809	0.605282	1.04002	0.382515	0.678411	1.14174	1.03424	1.19208	0.724787	0.498477	0.718297	0.350973	0.884243	0.480761	1.54184	0.509659	0.885467	1.60131	0.821819	0.597188	0.880624	0.673839	0.488833	0.550736	0.984688	0.524536	0.739892	0.621774	0.993963	0.811623	0.705858	1.01213	1.03786	0.817518	0.457887	0.510905	0.821353	0.717918	0.744757	0.376382	0.734539	0.331068	0.797894	0.881783
		0.336042	0.890971	0.416961	0.996022	0.699205	0.822827	1.27336	0.534537	0.507709	1.50005	0.780872	0.708133	1.60722	0.786214	1.07108	0.750305	1.18665	0.682702	0.505086	0.829339	0.704124	0.591305	0.664477	1.3381	1.25118	1.1731	1.61948	1.28914	0.921939	0.950924	0.601057	0.738429	0.469351	0.807484	0.733997	0.707808	0.832666	0.99535	0.437224	0.865519	1.41588	0.716487	0.890408	0.39269	1.56067	0.824214	0.776028	0.601425
		0.629944	0.567477	1.07974	0.56998	0.95994	1.03171	0.395388	0.828212	0.566394	0.769722	0.661205	0.581033	0.608056	0.576016	0.4897	0.456197	0.652471	0.799281	0.752364	0.493276	0.876419	0.761877	1.65229	0.87733	0.869766	0.791783	0.759407	0.672398	1.176	0.464638	0.934162	0.963949	0.683851	0.463467	0.761791	1.01335	1.54052	0.748701	0.720345	1.417	0.387185	0.300848	0.911429	1.00595	0.676082	0.549501	1.42024	0.78954
		0.545265	0.647292	0.705695	0.491542	0.533411	0.624645	0.778813	1.1766	0.945387	0.68955	0.554204	1.30986	0.508456	1.53552	0.861694	0.79797	1.52263	0.615251	0.45832	0.934704	0.45805	0.671227	0.623497	0.587816	0.746946	0.835255	0.699356	1.00171	0.762441	0.57049	0.367172	0.52017	0.937098	0.915135	1.49492	0.691046	0.748658	0.745537	0.615034	0.715707	0.68254	0.838322	0.611589	0.896032	0.440193	0.75387	0.648289	1.42747
		0.502323	0.485214	0.378224	0.493265	0.979454	1.37909	0.641592	1.32431	0.622381	0.885987	0.75491	0.564465	0.66595	0.499105	0.697265	1.24463	0.497014	1.02211	0.67853	0.659232	0.610473	0.728872	0.320016	0.750662	1.70002	1.49848	0.898145	0.783982	0.988339	0.993183	0.503277	1.1554	0.994884	1.51233	0.722826	0.699541	0.671487	0.884384	1.05115	0.660923	0.361505	0.925472	0.42563	0.437321	0.414924	1.65004	0.59034	0.704861
		0.666676	0.632902	0.566069	1.03434	0.58242	0.845712	0.734799	0.674586	0.524645	0.638786	1.40443	0.439835	0.640259	0.591879	0.483741	0.560553	0.780829	0.974838	0.885846	0.966863	1.55484	0.666427	0.785141	0.808307	1.00791	0.663415	0.722143	0.802965	0.499485	0.719294	0.570457	0.571671	0.771293	0.681207	0.648148	0.74194	0.65337	0.461398	0.704091	0.867155	0.924919	0.745136	0.760674	0.639068	0.447463	0.662971	0.593797	0.619867
		1.11991	1.14617	1.26604	0.425445	0.5823	0.338057	0.494013	0.343594	1.34671	0.635882	0.431513	0.594154	0.59967	0.313114	1.43012	0.892911	0.72781	0.528632	1.00092	1.10217	0.575452	0.803811	0.421415	0.464237	0.646447	0.704417	0.701296	0.691717	0.680232	0.959094	1.08197	0.864489	0.459187	0.43328	0.61576	1.17279	0.661573	0.919003	0.755961	0.696983	0.735417	1.57962	1.43051	0.577403	0.80445	0.489169	0.940089	0.507037
		0.453022	0.597806	0.75776	0.485453	0.477055	0.866819	0.641776	0.63676	0.956039	0.856406	0.392798	0.788576	0.343681	0.645677	0.47232	0.641473	0.726629	1.26217	0.894157	0.723628	0.437029	1.10618	0.669635	1.59407	0.719229	0.683211	0.92039	1.72072	1.61896	0.486785	0.784274	0.678379	1.54597	0.477564	0.670296	0.44963	0.880873	1.46367	0.854217	0.940013	0.900669	0.394077	0.454257	0.725232	0.965314	0.472732	0.609075	0.529954
		0.67139	0.73623	0.552546	0.561637	0.477402	0.648191	1.74062	0.714255	1.13783	0.54663	0.665365	0.605326	0.809987	0.71004	0.36105	0.564173	0.500709	0.422715	0.499138	0.543466	0.806205	0.89497	0.834248	0.541299	0.283728	0.855832	0.794438	0.708512	0.327677	1.00357	0.855594	0.473338	0.785293	0.841367	0.582051	0.834334	0.567217	0.70239	1.55354	0.551809	0.739578	0.663372	0.574455	0.964805	0.55208	0.835309	0.487912	0.797418
		0.571367	0.497556	0.488042	0.800137	0.532327	0.609606	0.563154	0.53276	0.833522	0.935235	0.894461	0.935159	0.847044	0.693538	0.429476	1.49842	0.639143	0.911743	0.44638	0.85607	0.402344	0.887569	1.16373	0.652103	0.742839	0.831875	0.680838	0.760133	0.706594	0.906412	1.13407	0.695824	0.781988	0.711427	1.02052	1.55674	1.00365	0.691837	0.756806	0.47466	0.489722	0.865324	0.590806	0.778705	0.425294	0.884492	0.885359	0.959333
		0.700017	0.791111	0.956808	0.781955	0.516063	0.437505	0.45014	1.14672	0.519379	0.669819	0.623757	0.764597	1.03077	0.447929	0.594122	0.52225	0.747141	0.65752	1.12444	0.681391	0.959354	0.562038	0.975153	0.289677	0.489321	0.534776	1.06097	0.782205	0.712164	1.13148	1.05647	0.576904	0.927	1.05234	0.82442	0.611773	0.601057	0.647086	0.37545	0.505477	0.749362	0.678964	0.360237	0.478171	0.789215	0.694784	0.806704	0.922134
		0.933078	0.517201	0.53068	0.630215	0.631959	1.55	0.427504	0.590373	0.5631	0.706291	0.627701	1.02795	0.764727	0.980635	0.70991	0.759678	0.692389	0.589257	0.538124	1.28303	0.500015	0.607255	0.647779	0.560553	0.652059	0.638255	0.381865	1.02884	0.47492	1.63881	0.467336	1.54318	0.774392	0.600352	0.585822	0.715241	0.810886	0.770264	0.736977	0.778596	1.06839	0.706053	0.717809	0.699573	0.759558	0.459046	0.40631	0.564368
		0.442988	0.38841	1.09472	0.851043	1.04181	0.605152	1.11012	0.532804	1.11476	0.601913	0.924757	0.51408	0.539142	0.617104	0.53768	0.46259	0.785531	0.954641	0.690666	0.570089	0.683276	1.03482	0.69876	0.40437	0.683092	0.680351	0.562504	0.634657	0.759082	0.688868	0.684804	0.767371	0.63417	0.655538	0.819544	0.374107	0.981654	0.890917	0.795131	0.700006	0.539186	0.553489	0.846546	1.00576	0.914495	0.817984	0.472916	0.403189
		0.754531	0.798664	0.627853	0.902414	0.974828	0.494576	0.695163	0.350561	0.743836	1.04485	0.832221	0.72158	0.875477	1.19707	0.362643	0.615197	0.980083	0.959018	0.970645	0.68488	0.466848	0.577435	1.10877	0.562417	0.755549	0.730877	0.602628	0.824463	0.809088	0.807549	1.64241	0.450226	0.679907	0.52899	1.01154	0.645211	0.428945	0.618003	0.937998	0.992013	0.826695	0.952701	0.735049	0.493622	0.55571	0.378344	0.8488	0.986736
		0.552611	0.961825	0.508326	0.924063	0.822231	1.21089	0.809348	0.527581	0.83142	0.412486	0.658994	0.414198	1.22186	0.757023	0.369426	0.821798	0.826663	1.16387	0.533421	0.653587	0.877037	0.767262	0.887883	0.705338	0.680893	1.0649	0.638374	0.357106	0.623345	0.481498	0.69733	0.520397	0.983843	0.840055	0.522315	0.424579	0.639273	1.0628	0.609454	0.483838	0.603549	0.838257	1.054	0.490361	0.67852	0.886887	0.876994	0.478713
		0.771207	0.866299	0.831311	1.44716	0.573188	0.899683	0.409246	0.938734	0.863731	0.935278	0.956765	0.34653	0.927921	0.896541	0.901569	0.71561	0.562547	0.789161	0.620495	0.786571	1.09064	0.540074	0.68281	0.795987	1.00751	0.713247	0.535827	0.429119	0.88862	0.776549	0.753718	0.7754	0.612477	0.30606	0.731039	0.70174	0.82416	0.592421	1.06102	0.756134	0.957112	0.49216	0.885359	0.54534	0.456641	0.526812	0.453282	0.685053
		1.11831	1.1788	0.701101	0.928603	0.88719	0.866949	0.653121	0.629131	0.887342	0.678834	0.846243	1.08021	0.674619	0.684598	0.734344	0.390913	0.576027	0.887678	1.04822	0.41915	0.638125	0.673329	0.494923	0.629511	0.789573	0.55856	0.540692	1.10171	0.982477	0.69655	0.733001	0.527169	0.756882	1.00854	0.534472	0.742774	0.498217	0.343973	0.599518	0.604015	0.710506	0.760761	0.476492	0.902858	0.806032	0.628633	0.736349	0.588997
		0.619466	0.456998	0.757435	0.679181	0.432142	0.690536	1.15094	0.910486	0.394488	0.95126	0.570815	0.668139	0.733954	0.680242	0.669223	0.919133	0.64001	0.632631	1.04181	0.651886	0.815535	0.550964	0.515684	1.00763	0.75867	0.612856	0.591684	0.539598	0.729067	0.868293	0.796703	0.841692	1.17354	0.751714	0.739664	0.814137	0.489993	0.793669	0.464843	0.578779	0.533183	0.567358	0.589484	0.739578	0.484152	0.596202	0.62678	0.545232
		0.604405	0.675421	0.769679	0.99626	1.35087	0.585042	0.816813	0.634127	0.812685	0.594209	1.06142	0.762159	0.756654	0.836664	1.10641	1.04085	1.13648	0.642914	0.798447	0.905805	0.636099	0.467368	0.486384	0.849146	1.076	0.537355	0.88356	0.482408	1.10833	0.59073	0.784686	0.743446	0.526411	0.548103	0.629511	0.605337	0.704763	0.484076	0.528231	0.631894	0.708003	0.982033	0.692985	0.827822	0.542068	0.726944	0.588704	0.597557
		0.676959	0.795836	0.495475	0.847727	0.840467	0.782606	0.611502	0.588552	0.75076	0.360931	0.48879	0.798068	0.765626	0.806985	0.675811	0.35794	0.784003	0.937564	0.577218	1.09922	1.03657	0.914528	0.653143	0.684327	0.496917	0.485593	0.809023	0.965303	0.502573	0.985565	0.574163	0.77773	0.403514	0.589181	0.565289	1.01172	1.0453	1.04972	0.817388	0.981134	0.875932	0.523691	0.966376	0.69992	0.505433	0.391487	0.564833	0.642914
		0.728363	0.662646	0.629424	0.642416	0.918407	1.23593	0.885738	0.883853	0.446575	1.12176	0.875693	1.10407	1.07863	1.07368	0.67502	0.785564	0.789562	0.410124	0.388128	1.00985	0.772008	0.812967	0.471561	1.12422	0.80652	0.482267	1.02638	0.800788	0.660186	0.702553	0.74376	0.642882	0.740054	0.553868	0.484456	0.530485	0.48166	0.66231	1.04272	0.682074	0.916142	0.692801	0.493568	0.446813	0.644886	0.575409	0.553944	0.574304
		0.586808	0.862496	0.838777	0.930781	0.745537	0.782237	0.740434	1.11646	0.991243	0.667543	0.736912	0.856905	1.16495	0.682106	0.555244	1.08196	0.596181	0.720756	0.701285	0.923261	0.785423	0.743067	0.928592	0.690536	0.462709	0.404056	0.714223	1.09693	0.518631	0.803843	0.900518	1.04551	0.662873	0.595964	0.553272	0.581249	0.634582	0.49113	0.485019	0.736912	0.715187	0.586255	0.461853	0.584305	0.871738	0.77799	0.616324	0.533053
		0.786571	0.671498	0.776039	0.593385	0.923218	0.764705	0.780688	0.769267	0.932992	0.695022	0.965021	1.07299	0.632512	0.82754	0.563327	0.886171	0.759147	0.749135	1.03237	0.434255	0.664119	0.704904	0.499625	0.59241	0.484228	0.541266	0.913596	0.777805	0.499214	1.15417	0.881274	0.74622	0.476806	0.983398	0.511935	0.388117	0.487078	0.467877	0.9545	0.459371	0.376361	0.861434	0.594458	1.04116	0.646479	0.766081	0.630616	0.658832
		0.606594	0.946504	0.799867	0.995415	0.902966	0.72456	0.948985	0.754715	0.79407	0.841973	0.839915	0.367443	0.800051	0.43017	1.19879	0.745906	0.591684	0.617115	0.637323	0.964339	0.539077	1.13308	0.823065	0.482527	0.460401	0.943318	0.733087	0.619824	0.60344	0.654584	0.952701	0.751854	0.520213	0.472699	1.03608	0.547421	0.979985	0.513625	0.389103	0.724083	0.299894	0.41695	0.92817	0.89186	0.609909	0.712088	0.489733	0.7234
		1.05423	0.962074	0.855984	0.852094	0.607374	0.841182	1.07849	0.965823	1.27338	0.853611	1.18922	0.688716	0.573784	1.01444	0.7042	0.652146	0.582441	1.24246	0.669938	0.584229	0.756774	1.03111	0.753881	0.806097	0.741138	0.707797	0.709748	1.08868	0.779214	0.548331	0.684837	0.825861	0.507015	0.679137	0.622251	0.94023	0.639653	0.392928	0.49359	1.03404	0.621276	0.486482	0.524428	0.785054	0.493503	0.769625	0.433009	0.765377
		0.359132	0.353454	1.3039	0.807538	0.868206	0.809781	0.529152	0.525999	0.689377	0.447192	0.603235	0.952734	1.06696	0.542577	0.867177	0.982196	0.856276	0.51706	1.30479	1.22365	0.654833	0.618762	1.00226	0.796583	0.852408	1.06889	0.412649	0.923196	0.931496	0.800788	0.713952	1.11681	0.715913	0.980809	0.559156	0.732047	0.592865	0.726998	0.709683	0.598846	0.864565	0.703344	0.860643	1.09049	0.839275	0.509236	1.08203	0.494587
		0.387695	0.531449	0.907138	0.549523	1.00546	0.932125	0.594826	0.904939	0.965715	0.75245	0.561084	0.484922	0.716	1.06416	0.880548	0.91469	0.752461	0.86903	1.15967	0.545427	0.895847	0.767642	1.03218	1.06841	0.856406	0.888035	0.685606	0.715241	0.746588	0.552351	1.09354	0.579375	0.440474	0.548764	0.834367	0.774002	0.349229	1.00841	0.707646	0.858422	0.435728	0.945106	0.670556	0.663892	0.634538	0.489082	0.561604	1.05929
		0.54235	1.11725	0.784718	0.47997	1.02825	0.851433	0.885619	0.542729	0.516865	0.880959	0.764987	0.799736	0.487121	0.765236	0.71367	0.720334	0.850858	0.905838	0.53522	0.518067	0.753935	0.638786	0.333149	1.0576	0.759201	0.724061	0.482906	1.55565	1.05133	0.668063	0.492441	0.811103	0.493558	0.390035	0.570815	0.436714	0.899423	0.405757	0.775346	0.691024	1.1491	0.866776	0.81872	1.1788	0.474119	1.05337	0.977526	0.528437
		0.554161	0.411218	0.754054	0.634452	0.976778	0.785271	0.846828	0.535675	0.775595	1.19527	1.04548	0.47829	0.602736	0.803822	1.22662	0.453195	0.612445	0.696431	0.598792	0.560142	0.442024	0.435718	0.759147	0.64597	1.06811	0.398638	0.413797	0.830498	0.538633	0.560857	0.916771	0.488107	0.907756	0.674337	0.947208	0.494294	0.507568	0.757283	0.626162	0.59034	0.54248	0.698782	0.541277	1.77872	1.10384	0.543845	0.434992	0.480111
		0.997777	0.585757	0.719229	0.834193	0.479569	0.918299	0.646002	0.858942	0.827974	0.841529	0.493958	0.674326	0.992273	0.868531	0.493828	0.533454	1.10892	0.625642	0.814874	0.567347	1.00885	0.681554	0.381258	0.456435	0.986931	0.736891	0.927834	0.70005	0.741236	0.620821	0.624407	0.616161	0.436704	0.873104	0.449403	1.02598	0.505119	0.879486	0.710083	1.12207	0.500243	0.692075	0.452253	0.885803	0.958249	1.02458	0.738949	0.936166
		1.09167	0.59358	0.601533	0.548082	0.664043	0.785195	0.828581	1.09793	1.03243	0.655754	0.679506	0.646024	0.687329	0.960557	0.623703	1.22539	0.61173	0.984482	0.984059	0.474725	1.08299	0.96889	0.553586	0.620918	0.529152	0.520841	0.422628	0.953005	0.885229	1.10486	0.71302	0.624971	0.767371	0.832026	0.66685	0.609703	0.503526	0.66646	0.894146	1.00179	0.981567	0.572245	0.832221	0.746252	0.778759	0.635795	0.557097	0.770351
		0.768758	0.858747	0.921864	0.983788	0.569363	0.99794	0.743858	0.529856	0.906087	1.28333	0.871977	1.07254	0.578887	1.02814	1.01742	0.617299	1.08919	0.962865	0.708252	0.90548	0.622446	1.0927	0.777589	0.966224	0.644344	0.394716	0.815925	0.416019	0.644659	0.468007	0.49385	0.604145	0.605564	0.838116	0.563815	0.490502	1.06507	0.493287	0.487316	0.602649	0.44249	0.909078	0.406375	0.975749	0.958845	0.650499	1.74675	1.12533
		0.741853	0.935711	0.895566	0.951889	0.454268	0.344233	0.665658	0.364387	0.634907	0.366197	0.502074	0.934519	0.99795	0.507481	0.450443	1.1284	0.366966	1.06333	0.39555	1.01265	0.702596	1.24855	0.390577	1.23438	0.382699	0.71043	1.01989	1.56614	0.648993	0.816987	0.747423	0.592182	0.788413	0.54884	0.480967	0.819468	1.18959	0.568788	1.1055	0.545384	0.56647	0.646317	0.681391	0.473133	0.699681	1.10261	0.802651	0.928235
		0.781414	0.53833	1.0654	0.614222	0.831084	0.615587	0.984731	0.467281	0.485008	0.969052	0.879052	0.570219	1.01598	0.521091	0.670187	0.404132	0.41707	0.370466	0.958412	0.996824	0.387478	0.582192	0.923641	1.26036	0.959138	0.655678	1.4663	0.49644	0.553055	0.994787	0.467834	0.623421	0.863081	1.00358	0.729284	0.562493	0.574228	0.862171	0.434797	1.34754	0.553055	0.45015	0.700819	0.709531	1.00175	0.99003	0.979238	1.82968
		1.06786	0.841897	0.380283	0.570457	0.529022	0.466295	0.979346	0.843024	0.485388	0.503862	0.578844	0.739296	0.789985	0.670122	0.863222	0.451212	0.977688	0.696745	1.29178	1.3783	0.839568	0.602151	1.31669	0.657748	0.444527	1.23559	0.583481	0.95995	1.37206	0.68786	0.535989	0.644236	0.502963	1.128	0.841334	0.475581	0.714548	0.428219	1.15191	1.70322	0.889823	1.09656	1.11883	0.737898	1.23571	0.876094	0.944423	0.696539
		0.954836	0.600103	0.663372	0.812479	0.971111	0.620311	0.720063	0.83415	0.698197	0.625122	0.830087	0.845961	0.987202	1.26573	0.884979	0.498477	0.723682	0.722826	0.585573	1.30036	0.63288	0.606355	0.483968	0.867794	0.669548	0.508034	0.541093	0.615403	0.880038	0.95528	1.11493	0.937239	0.410612	0.524439	0.478474	0.990539	1.46049	0.724603	0.501077	1.37045	0.904548	0.617234	0.923608	1.36662	0.909674	1.83183	0.436248	0.448092
		0.566773	0.751573	0.579537	0.734799	0.705294	0.880374	0.643088	0.863579	0.762636	0.79472	0.729078	0.883257	0.880569	1.14855	0.788988	1.06524	0.723942	0.740477	1.27771	1.79898	1.27797	0.862973	0.703647	0.962518	0.545741	0.617472	0.866819	0.777686	0.496429	1.31036	0.630963	0.508684	0.421675	0.86164	0.870969	0.519108	0.790494	0.808427	0.537756	1.01985	1.43182	0.884178	0.547161	0.688532	1.83458	0.905849	1.21546	0.9226
		0.705749	0.779052	0.915882	0.991373	0.871652	0.551278	0.614623	0.888458	0.700797	0.878196	0.896769	0.924334	0.533638	0.699421	0.793896	0.532164	1.1198	1.55149	0.912567	0.952593	0.597383	0.60836	0.620766	0.663328	1.20519	0.943914	0.74064	0.797082	0.856959	0.561171	0.457735	0.792704	0.722609	0.927585	0.841529	0.618957	1.10375	1.13364	0.613777	0.676439	1.05268	0.581	0.918992	0.934693	1.3582	0.426908	0.789692	1.29546
		0.637691	0.842374	0.564368	0.5535	0.574835	0.975326	0.840695	0.549642	1.09205	0.764781	0.720702	0.556729	0.728168	0.904711	0.831582	0.760187	0.642047	0.786203	1.82367	0.525392	0.847564	1.2778	0.718882	1.19171	0.64092	0.775812	0.543206	0.360703	0.482559	0.499019	1.0301	0.979465	0.914224	0.718362	0.519552	0.757825	0.87487	0.465461	0.625101	1.988	0.753155	0.8728	0.66504	0.956938	0.364528	1.23434	0.725383	0.791632
		0.682106	0.974925	0.570609	0.947836	0.7422	0.699053	0.630269	0.529726	0.741788	0.951304	0.645352	1.89686	0.735298	0.696312	1.01244	1.12397	0.471085	0.563295	0.811721	0.803345	0.890625	0.704991	1.5581	1.21673	0.642925	0.691154	1.02604	0.74739	0.553933	0.798653	0.707602	0.993833	0.56012	1.0912	1.05432	0.685238	1.76423	0.566806	0.372807	1.37722	1.63025	1.47145	1.31449	0.701653	0.629803	0.848886	0.674857	0.70887
		0.514979	0.974167	0.428859	0.688434	0.704135	0.825731	0.717625	0.767057	0.49644	0.57218	0.740325	0.841475	0.919794	0.830564	0.597622	0.59669	0.755127	0.819143	0.626834	0.878359	0.487338	1.24398	0.694654	0.639078	0.843144	0.981751	1.05355	0.75802	1.11973	0.955432	0.663133	0.699703	1.20244	0.873635	1.15724	0.41124	0.894916	0.514177	1.5269	1.2566	1.31871	0.66115	0.781912	0.860719	0.935928	0.736327	0.833142	0.769939
		0.627354	0.760306	0.745483	0.808567	1.15132	0.788153	0.615739	0.685129	0.632425	0.746599	0.540757	0.765529	1.61953	0.954142	0.487923	0.820356	0.619369	0.838094	0.765085	1.08223	0.784599	1.16184	0.621687	0.723108	0.760425	0.910118	0.663675	1.11403	1.32373	0.540854	1.11794	0.480241	0.461983	1.39158	0.61251	0.469329	0.477088	0.995263	1.13079	1.0488	0.933176	1.05075	1.03189	1.11306	0.782746	0.739513	0.67775	0.999792
		0.555916	0.701599	0.436313	0.889303	1.05842	1.0331	0.775227	0.727214	0.704785	0.932222	0.938789	0.616757	0.762733	1.09638	0.760111	0.477077	0.732047	1.80547	0.66179	0.924735	1.19425	0.719998	1.08276	1.28232	0.747672	1.19528	1.21607	0.608804	0.917486	1.07075	0.511501	0.352447	0.539533	2.00818	0.725914	0.894948	0.787698	0.578107	0.67437	0.481985	1.01714	0.72327	1.36437	0.711655	0.744887	0.678065	0.858768	0.97693
		0.677609	0.492842	0.806205	0.780341	0.65324	0.631298	0.657271	0.971317	0.765941	0.764413	1.73907	0.916175	1.41909	0.677653	1.06667	1.36964	0.813378	0.675789	0.636705	0.830173	0.587707	0.753556	1.56809	1.23129	0.793138	0.655375	1.62947	0.751573	0.754997	1.13821	0.802543	0.621893	1.0691	0.945203	0.781923	1.04501	0.964989	0.946612	0.704265	1.19172	0.493395	1.79581	1.7539	0.680763	0.945214	0.902555	0.778661	0.691826
		1.75327	0.493579	0.780536	0.691121	1.01764	0.680708	0.811222	0.994256	1.00454	0.861499	0.781197	1.53026	0.689669	0.935386	0.638114	0.68695	1.25156	0.818742	0.673362	0.572765	1.06838	0.795619	0.678357	0.709758	0.992283	1.05759	1.7529	1.2146	0.5159	0.604621	0.493958	0.686115	0.735168	0.423073	1.05193	1.23165	1.30639	0.691251	1.703	1.30935	1.00124	0.875737	0.955464	0.98718	0.664271	0.70978	0.894439	0.790429
		0.820205	0.657434	0.937326	0.787958	0.644117	0.800127	0.849558	0.588	0.81755	0.639187	0.609367	0.912307	0.75672	0.997593	0.640346	0.660728	1.13278	0.83596	0.499485	1.28093	0.995686	0.836686	0.812327	1.84274	0.657423	0.686419	1.10233	0.554009	0.829599	0.75297	1.0952	0.92714	1.05046	1.20406	0.819836	0.638883	1.14742	0.973917	0.526194	0.994906	0.897386	1.01706	1.19581	1.03303	0.937239	0.921517	0.893735	0.976995
		0.717863	0.569146	0.974828	0.862929	0.969312	0.584749	0.466696	0.469817	0.788836	0.681478	0.900886	0.697287	0.891112	0.9842	0.58683	0.550769	0.854293	0.787362	0.900713	1.0155	1.4306	1.40879	0.699172	0.412421	0.638017	1.70354	0.699118	1.7409	0.884719	0.802705	1.2541	0.467541	1.14678	0.814256	1.79354	0.848616	0.781739	0.518284	1.30734	0.723379	1.20047	1.40119	0.461463	1.16646	1.03418	0.889964	0.629478	0.767382
		0.892066	1.87423	0.639707	1.69414	0.523702	0.971273	0.896335	0.86515	0.978241	0.904928	0.864132	0.744031	0.757099	0.799466	1.40631	0.696301	0.692931	0.829675	0.952138	0.881653	0.822805	1.94345	1.78816	0.854087	1.93596	0.697471	0.751053	0.377813	1.15235	0.808665	0.507004	0.977688	0.748235	1.24477	0.935386	0.844043	0.969659	1.20091	0.670447	0.77929	0.826674	1.04667	0.811168	0.921376	1.09737	1.11312	0.998622	1.14706
		0.961023	0.77449	1.00289	0.8064	0.808177	0.826576	0.918645	0.78137	1.81993	1.66249	0.768834	0.79019	0.529315	1.13508	0.800181	0.697926	0.828613	1.00238	1.05692	0.753956	1.27978	0.825189	0.915568	1.34447	1.03481	1.36457	0.940056	1.00126	0.702217	0.755929	0.777264	0.502486	0.656383	0.476968	0.398508	1.57385	0.774522	0.736891	0.873916	1.21828	1.18475	0.760685	0.824268	0.829317	0.812837	0.861932	0.776884	0.733824
		0.701751	0.813584	0.6413	0.857479	0.768509	0.896313	1.01936	0.526281	0.784534	0.745591	1.43435	1.20024	1.24874	0.926284	1.18185	1.51213	0.861315	1.24311	0.832882	0.889931	0.563024	0.928462	0.779171	1.25778	0.806433	0.939883	1.1119	0.694719	1.33491	0.654595	0.770221	0.550227	1.9345	0.862821	1.14394	1.05867	0.897625	1.68649	0.792899	0.994927	0.993681	0.452968	0.996401	0.981025	1.39708	0.848789	1.10832	0.787926
		1.04934	0.629283	0.616952	0.924161	0.923218	1.80137	1.67162	0.787319	0.806422	0.755408	0.803204	0.852787	0.825893	0.624559	0.815708	0.710463	1.27098	0.688954	0.940273	1.08665	0.587025	1.1621	0.507882	0.810984	1.47107	1.18462	1.19269	1.29237	1.61526	0.614926	0.873505	1.13163	0.99003	1.10316	0.664509	0.757521	0.967492	0.779669	1.42602	1.14087	1.22529	0.957426	1.09743	0.745949	0.66608	0.668497	0.729457	0.896443
		0.970244	0.619531	0.509583	1.2121	1.86483	0.868748	1.402	0.603289	0.653793	0.68696	0.978067	0.690775	1.45453	0.815383	0.765388	0.724896	0.674088	1.12861	1.17158	0.913943	0.886691	0.723639	1.15483	1.05206	0.708426	0.930023	1.2338	0.529824	0.880418	1.67204	0.735504	1.08837	1.64586	0.805068	0.909479	0.660879	1.02762	0.455124	1.04686	1.05119	0.549913	1.20491	1.24808	0.921755	0.885976	0.533053	0.607114	0.75284
		0.66984	0.723368	0.443823	1.0722	0.837097	0.796388	1.0125	0.869235	1.42169	0.793452	0.62017	0.778282	0.812544	0.588412	0.675822	0.744367	0.726965	0.901244	0.909739	0.789659	0.790581	1.17004	0.763199	1.06852	0.962128	1.02486	1.02214	1.36045	1.04402	0.640823	1.01347	0.525024	1.32489	1.00535	1.14478	1.85747	0.632978	0.670339	0.899878	1.08345	0.832406	0.928029	0.952647	1.37699	0.589224	0.715263	0.597752	0.641278
		1.85688	0.847055	0.55558	0.980397	0.766016	0.936166	1.06886	0.696983	0.755983	1.5001	1.07516	0.904928	0.934292	1.18941	0.8029	0.881924	0.807029	0.866895	0.978425	0.976323	0.832395	0.948205	0.791404	1.11355	0.634755	0.855951	1.13817	1.19544	0.413169	1.50246	0.704081	0.80471	0.443227	0.984959	0.833077	0.406007	0.489668	0.933392	0.930792	0.58982	1.35827	1.02527	1.01808	0.770957	1.32273	1.2467	1.22314	1.1275
		0.794861	1.07728	0.581975	1.01342	0.829534	0.879258	0.742796	0.789464	0.696799	0.820931	1.18162	0.618383	1.07718	0.711395	0.939948	1.49363	1.55098	0.918039	0.7527	1.01872	0.626368	0.767728	1.14836	0.853253	1.09939	1.27124	0.862507	1.00068	0.886843	1.23638	0.734626	0.687838	1.25805	0.921679	0.981838	0.896498	0.750684	1.66217	0.960947	1.0686	0.985533	1.28888	0.788847	1.36477	0.42784	0.613962	0.552264	0.929048
		0.674998	1.01317	1.92085	1.12456	0.709119	0.752374	0.861987	0.669039	1.81566	0.7566	0.652482	1.17295	0.736262	0.916413	0.837693	0.668258	0.753285	1.03867	0.781739	1.27507	1.96745	0.827605	0.969908	1.25469	0.555732	0.852495	0.393416	0.952712	1.0938	0.860567	1.77246	1.18449	0.849136	1.04295	0.839774	0.505498	1.07383	1.36731	1.24317	1.19777	1.1534	0.994938	0.882368	0.994949	0.680979	0.635849	0.72404	0.65531
		0.752721	1.02357	0.797147	1.69772	1.30601	0.747087	0.751594	1.69055	0.988177	0.699508	0.870622	0.637442	0.739177	0.476535	1.01078	0.791046	1.18491	1.30937	1.06486	1.22952	0.83	1.16693	0.942278	0.707255	1.05064	1.07398	1.18445	1.11256	1.25421	0.605066	1.42856	0.975413	0.517211	1.04647	0.669028	0.871034	1.04059	0.87383	1.039	0.845083	1.11973	1.05553	0.621947	0.496277	0.685281	0.746458	0.874556	0.566036
		1.05174	0.798815	0.792997	1.30348	0.946699	0.99354	0.779777	0.81016	1.23005	1.21691	0.895468	1.03275	0.66361	1.40029	1.24085	0.778488	0.678346	0.675876	0.935993	1.29732	0.974015	1.3085	0.729121	0.901796	0.862073	0.693971	0.428696	0.8479	0.511588	0.879898	0.93453	0.634961	0.954078	0.722143	0.846243	1.23558	0.721786	1.40967	0.975088	1.6473	1.10781	1.09496	1.14006	0.702835	0.596072	1.1597	1.26725	1.02416
		0.438036	0.942646	0.896173	0.808947	0.953796	1.17856	1.96541	0.994147	0.586721	1.02254	0.785542	1.07649	0.854087	1.29853	0.84802	0.558896	0.553359	1.01977	0.966322	0.995968	0.624505	1.07749	1.21857	1.30508	1.21797	1.12037	1.1691	0.798534	0.73507	1.41913	0.634062	0.69875	0.839069	0.958932	0.469134	1.27484	1.10257	1.33145	1.25044	0.898946	0.92649	0.803106	0.971523	0.616313	0.752071	0.737822	0.728027	0.683038
		0.83571	1.08645	0.970277	0.727767	1.05562	1.18863	0.663599	0.859267	1.1419	1.07149	1.36273	0.898015	0.738169	1.36371	0.955334	1.06087	0.913488	0.733055	0.736349	0.623356	0.652081	1.1357	1.12789	0.914593	0.942462	0.917128	0.576557	0.843371	0.658539	1.1887	1.34611	1.83638	0.86877	0.952398	0.911288	0.940663	0.8785	0.989726	0.978132	0.956581	1.24354	0.633758	0.612531	1.30166	0.960546	0.918385	0.639653	1.11266
		0.840565	0.759212	1.1697	0.509085	0.616627	0.931529	0.647205	0.944033	0.925017	1.67035	0.671282	1.01705	1.50347	0.773731	0.890982	0.867935	0.702325	0.722934	0.691392	1.26133	0.758876	1.23376	1.04629	1.05134	0.9973	0.739394	1.10815	0.911266	0.80263	0.717062	0.400892	1.64101	0.963862	1.17484	1.01507	0.779658	0.876051	0.514286	0.455969	0.949126	0.990821	0.633195	0.834952	0.997127	1.1986	1.18458	1.08626	0.824409
		1.21048	1.8302	1.07218	0.757467	1.14647	0.650727	0.715393	1.4511	1.2568	0.738678	0.874328	1.65458	0.939829	0.570165	1.00822	0.728395	0.90198	1.37362	1.08862	1.47542	0.486374	0.909847	0.783082	0.801048	0.851779	0.797429	0.738483	0.795326	1.10054	1.03632	0.701632	0.382754	0.882791	0.840846	1.07929	0.971317	1.05276	0.841421	1.06759	1.01479	0.873375	0.747076	1.10765	0.650553	1.0865	1.24292	0.811504	0.654562
		1.08137	0.676092	0.914799	1.00727	0.893756	0.948107	0.643131	1.04702	0.486374	1.02609	1.15665	0.536184	1.06745	0.732838	1.34334	1.29612	1.05334	0.744194	0.91287	0.894244	1.19389	1.15927	1.1426	0.858032	1.21696	1.04228	0.960514	0.879042	0.681803	0.893225	1.01	0.901948	0.684739	0.720919	0.827367	0.566784	1.18008	0.741875	1.27088	0.850566	0.603159	0.795998	0.633216	0.620777	1.20203	0.770275	0.652926	0.760707
		0.955985	0.741344	0.964252	1.11762	0.874632	1.06179	1.46607	0.787579	0.595866	0.771651	1.19615	1.00118	1.03376	0.76554	0.725123	0.965487	0.75997	1.26519	1.39546	0.425803	1.11993	1.10497	1.29255	1.00331	1.07856	0.973874	0.949017	1.02766	1.16188	0.344667	0.796713	0.64377	1.04002	0.895078	0.608728	0.756319	0.930055	1.15654	0.847489	1.60115	1.37383	1.14315	0.394142	0.92649	1.04035	0.736923	0.72884	0.861076
		1.41135	0.830488	1.11938	1.16893	1.81133	0.921939	0.52977	0.975174	0.95787	1.37505	1.01322	0.866082	0.69914	0.813303	0.992023	0.970721	1.21341	1.3649	0.89834	0.426811	1.08013	1.23536	1.0088	1.18015	0.941563	0.97862	0.953384	1.1697	0.973885	1.07934	1.13714	0.946514	0.9012	1.2993	1.32952	0.878695	1.10043	0.497274	0.754964	1.03185	1.27675	1.00386	0.904863	0.719705	0.758529	1.1901	0.833663	0.747325
		0.872725	0.892304	0.767013	0.968911	0.715122	1.90261	0.569709	1.01418	1.1493	0.90703	1.05322	1.49336	1.35731	1.124	0.691555	0.888891	1.1178	0.553597	1.45558	0.818753	0.760566	0.991828	1.07772	0.508131	1.08547	1.03222	0.87837	1.13592	0.811114	1.03724	1.04709	0.707884	1.11539	0.845007	1.18511	1.03116	0.916435	0.744649	0.908081	1.00525	1.28064	0.796085	0.635026	1.30281	1.1317	0.725936	0.935029	1.15173
		0.908969	0.786875	1.70546	1.19824	0.608338	0.702455	1.03655	0.830975	1.67079	0.634712	0.999077	1.13596	1.03757	1.00762	0.719272	0.357052	1.00934	0.711416	1.3679	0.950101	1.10195	1.15369	1.24477	1.34034	1.27608	0.773731	0.719413	1.07994	1.00586	0.701328	0.734333	0.822068	0.737031	1.09459	1.02523	1.02614	1.36935	1.16586	1.00516	1.14972	0.670675	1.02147	1.21564	0.85036	0.757435	0.802749	1.18238	0.768043
		1.57174	1.53184	1.24404	1.2211	1.06639	0.643488	0.920932	1.6389	1.04523	1.09136	1.66669	0.878359	1.1904	0.631298	1.44834	1.49857	0.924323	1.50371	0.947815	1.28359	1.26314	0.685899	0.472645	1.11607	0.589138	1.33668	0.971003	0.455406	0.713919	0.786387	0.687264	1.35523	1.07796	0.822621	0.830704	0.306807	1.02632	0.953254	1.02856	0.722479	0.694209	0.952105	0.708859	1.18895	0.788641	0.91922	0.871457	0.765778
		0.773796	1.31111	0.738017	0.855258	0.679408	1.20856	1.54525	0.679148	0.770004	1.03919	1.59731	1.05398	0.768108	1.19509	1.37636	1.06891	1.45588	0.781955	0.735384	0.981871	0.740445	0.546836	0.995718	1.17316	0.804396	0.880439	1.14333	0.456858	0.996119	0.840391	0.768509	0.503732	0.905415	0.950838	0.906282	0.999392	0.59565	1.21721	1.17112	1.64247	0.596386	0.909143	0.92739	1.00119	1.28826	1.01011	0.841919	0.990181
		1.02533	1.13908	0.479049	0.919469	1.14292	1.01569	1.38907	0.846557	1.53928	1.56869	0.940241	1.52888	1.15916	0.712099	0.670371	0.970298	0.716769	0.897592	0.782432	0.950675	1.08168	1.08804	1.12179	1.16617	0.910974	1.21961	1.10185	1.28665	0.829112	1.03368	1.25791	1.20574	1.01705	1.29437	1.34035	0.946395	0.856341	1.111	0.872779	0.573166	1.17822	1.02238	0.837141	1.27953	1.20662	0.823087	0.9108	0.549068
		1.65073	0.948649	0.677664	1.09701	0.862398	0.943805	0.976908	0.751562	0.98147	1.1454	1.02785	0.730053	1.43288	0.832373	0.706703	0.719695	1.54657	1.51627	1.26191	1.27556	0.96033	0.657152	0.703831	0.918223	0.880201	0.968825	1.49001	0.767739	0.621991	1.18393	0.826825	0.765009	0.445361	0.906011	0.844119	1.13655	0.692183	1.07721	1.41205	0.710853	0.80237	1.31398	0.778965	1.32928	1.21328	0.72288	1.19693	0.620972
		1.02561	0.936524	0.673611	1.24697	1.00477	1.48287	1.13004	1.19221	0.611069	1.42094	0.857381	1.2517	1.40585	1.34079	0.950664	0.61952	0.973332	1.32969	0.812717	1.13515	1.04151	1.48765	1.4491	0.738202	1.03237	1.07006	0.458169	0.870742	0.943242	0.895577	0.911201	1.22283	0.481118	0.419551	0.48879	0.889162	1.3288	1.40709	1.04949	1.18	0.712272	0.456554	0.403493	0.730899	0.755647	0.668161	0.754271	0.923088
		0.918082	1.21249	0.791057	0.824474	0.802023	1.19473	1.76768	0.707613	1.04399	1.04886	0.953417	0.970613	0.832449	0.843631	0.794731	1.06218	1.07756	0.563577	0.959018	0.976832	0.746469	0.611697	0.801849	0.631147	1.05686	1.40174	1.05293	1.19531	1.06155	0.994093	1.04914	1.02552	0.582723	1.18105	0.662992	0.918418	1.14135	0.960687	1.50215	0.590763	0.771976	0.668226	0.561117	0.822935	0.686592	0.809413	0.747455	0.488281
		0.950393	1.22356	1.51789	0.829718	1.18533	0.837455	0.816011	1.31021	1.00852	0.956992	1.30249	0.618068	1.61198	1.09091	1.09272	0.616259	0.680383	1.27156	1.15562	0.69253	0.736468	1.39694	0.731473	0.591196	1.34017	0.79745	1.36188	0.71938	0.932872	1.21326	1.1525	0.675085	1.30829	1.24375	1.25943	1.12491	1.13828	0.758767	0.629023	0.66867	1.16293	1.2253	0.722696	0.875347	1.06112	0.568442	0.792888	0.853134
		1.12092	1.58814	0.951141	1.52145	1.12819	1.14463	1.0524	0.632068	0.79252	0.961478	1.66555	0.734344	0.56868	0.810626	1.44678	1.06027	0.45028	0.629782	0.805794	0.805902	1.06368	0.429422	0.74816	1.3848	1.00698	0.836577	0.789118	0.544874	1.03657	1.09822	0.512238	1.05724	0.734908	0.735926	1.36155	1.26064	0.715415	1.36792	0.701101	1.35022	1.15962	0.690124	0.886713	0.801893	0.505747	0.683363	0.957697	0.589473
		0.899358	0.834432	0.862312	1.05245	0.796984	1.60568	0.842309	0.934574	0.835288	0.915048	0.990756	0.617342	0.724668	1.12156	0.574065	0.878706	1.00539	0.925569	1.3581	1.04183	0.790548	0.846828	1.35834	0.51992	1.14227	1.36341	0.964772	0.850035	0.842981	0.616627	1.11041	1.18507	0.820281	0.65946	0.981025	0.921777	0.65518	1.16408	1.16344	0.56142	0.821418	0.958358	0.411067	1.40006	1.17046	0.815903	0.455081	0.7422
		1.72435	0.764532	1.0461	1.43241	0.966528	1.16228	1.68812	0.448883	1.25741	1.09848	0.928896	1.19091	0.801145	1.00918	1.15708	1.12625	1.65158	0.985945	0.893496	1.03443	1.02154	1.29545	0.802987	1.08637	0.480284	0.385267	0.712326	1.1964	1.42758	0.548959	0.454452	0.731169	0.981838	1.00556	0.417373	0.853394	1.27542	1.41492	0.69837	0.545861	1.21095	0.472775	0.716119	0.7199	0.90639	0.584814	0.977374	0.489938
		1.55519	1.05348	1.64055	0.825157	1.27213	1.4221	1.74428	0.780373	0.92467	0.896476	1.66967	0.758659	1.12738	1.15256	1.05124	1.11932	1.33396	0.857685	1.32257	1.15651	1.22511	0.983203	1.48929	0.784339	1.17593	1.27987	0.803161	1.27944	1.07638	0.829469	0.572061	1.07421	0.848399	0.719532	0.719597	0.675583	0.752396	0.681229	0.43588	0.544463	1.38379	0.660858	0.767295	1.22292	1.13662	0.952831	0.479948	0.867231
		0.666438	0.974936	1.34445	1.42163	1.10879	0.757738	1.186	0.883636	1.689	0.437462	1.04774	1.55804	0.836696	0.53613	1.24738	1.36774	0.545535	1.39671	0.623963	1.23113	1.08469	0.836523	0.941898	0.721981	0.874794	0.594154	1.22873	1.37873	0.83856	1.29281	1.28671	1.13785	0.652254	0.868737	1.22521	1.24673	0.701567	1.16435	0.648256	0.683894	1.00418	0.57996	1.11022	1.13927	1.10493	1.6539	0.892066	1.51577
		0.626553	1.60961	1.70006	1.63985	1.33621	1.38219	0.958368	0.483578	0.843707	0.619607	0.737172	0.908048	1.42666	1.15264	0.540757	1.54966	0.667424	0.770871	1.23705	0.689539	0.702845	0.774912	0.93297	0.506018	1.10343	0.567987	1.3049	1.07317	0.850002	0.513701	0.75322	1.29748	1.12976	0.470348	0.636413	0.807115	1.01803	0.96851	0.692812	0.633617	1.46935	0.851844	1.22286	1.06218	0.577934	0.768866	0.845603	0.891784
		0.693668	0.837585	0.749557	0.670003	1.09095	1.6769	1.32036	1.65868	0.70174	1.34828	0.613983	0.954598	1.07775	1.05697	0.76904	0.682756	0.70213	1.48977	1.12519	1.29316	0.91456	1.22078	0.622847	0.650542	0.758302	0.817084	1.05205	1.19238	0.557314	0.831387	1.09611	0.463803	0.519877	0.791902	0.544582	0.413017	0.920108	0.733954	1.30935	0.360042	0.865465	0.689171	0.853318	1.19212	0.970678	1.00886	0.838701	0.658756
		0.984731	1.44121	0.702271	0.767967	1.24352	0.973636	0.673449	1.68436	1.10047	1.54146	1.22843	1.49446	0.816044	0.746361	1.22064	0.528805	0.706865	0.608945	1.03969	1.27754	1.33041	1.21939	0.920574	1.35939	0.520744	0.617527	1.08692	0.811731	0.95009	1.1641	0.825081	0.459025	0.779745	1.2973	0.585323	1.22423	1.25501	0.753545	0.609422	0.986259	0.772994	0.732231	1.38989	0.426692	0.777697	0.45365	0.353747	0.527754
		0.919057	0.746144	0.657846	0.799032	0.969496	0.73442	1.22182	1.079	0.726261	1.01408	0.682301	0.907864	1.08904	1.24109	0.789356	1.13065	1.41283	1.52747	1.21879	0.91728	0.557097	0.867816	1.23185	0.761325	1.19801	0.908872	0.772453	1.05333	1.14337	1.24274	0.698424	0.531373	0.692747	0.624851	1.16871	0.718828	0.779192	0.852419	0.83376	0.585313	1.13292	1.08974	0.714472	0.976474	0.572407	0.671141	0.767555	0.492019
		0.831885	0.872811	1.61069	1.02855	1.84656	0.892629	0.97382	1.19203	0.90379	0.997864	0.892911	1.0174	1.36735	0.754368	1.25109	0.641115	1.08042	0.864717	0.699974	1.33077	0.911635	1.05395	1.32153	1.00893	1.42004	0.665528	0.648516	0.675041	1.01673	0.651431	0.688131	0.52082	1.40083	0.879638	0.923305	1.14051	0.782259	0.598532	0.856352	0.680199	1.03976	0.728135	1.32943	0.697005	0.814603	0.590611	0.571692	0.661909
		0.723368	0.676136	1.0031	0.804363	1.34484	0.651572	1.0952	0.93881	1.39516	0.726023	1.47494	1.12921	1.61773	0.886746	0.851194	0.898004	0.771846	1.13621	1.40625	1.17246	1.34489	0.663935	0.790645	1.36742	0.692432	1.23768	0.914604	0.866787	1.24674	0.510082	0.521817	0.926339	0.841453	1.35441	0.835905	1.12051	1.17758	0.509713	1.34205	0.611285	1.08413	1.33435	0.779864	0.879226	0.903692	0.741463	1.09032	0.545644
		0.807181	0.960752	0.714363	1.03965	0.921148	1.00801	1.17913	0.87124	1.14187	0.70667	1.03401	1.3	0.741506	0.609205	0.544842	0.948476	0.816597	1.18692	1.17652	0.675767	0.781468	1.07211	0.96111	0.898296	0.814917	0.845592	1.02585	1.0894	0.82261	0.574607	0.762148	0.76152	1.23791	0.773049	0.849385	0.8274	1.4528	1.19096	1.29241	1.28792	1.30799	1.23721	0.739459	0.584814	0.912838	0.669093	0.826251	0.57244
		0.606767	0.694903	0.816185	1.12486	1.00049	1.31399	0.952463	1.0049	1.4129	1.02301	0.760425	1.38427	0.962659	1.42596	0.930218	1.51197	0.974492	1.34283	0.900637	1.44486	0.444733	1.07278	1.20365	0.83778	0.684501	1.22956	1.43917	1.36164	0.613387	0.915492	1.39771	1.25042	1.19911	1.22894	0.814614	0.737963	1.36223	0.812782	1.23998	0.737887	1.2746	1.22317	1.19249	0.91767	0.692703	0.552026	0.786149	0.723303
		0.671325	0.722458	0.789594	0.807874	0.896508	1.83914	0.838506	1.09092	1.42035	0.623865	1.1505	1.2038	0.859722	1.45424	1.33864	0.88952	1.4773	1.19745	1.20834	1.41488	1.32947	0.989791	1.31347	0.888555	0.589506	0.632978	0.96656	1.01774	1.38101	0.806281	0.968229	0.908753	1.19165	0.788522	1.29696	0.75491	1.42583	1.46653	0.818254	1.51937	0.904657	0.833565	1.4636	1.0013	1.68616	1.2775	0.908688	1.66897
		1.58496	0.911223	1.48847	0.909804	1.69207	0.750175	1.79874	1.31438	0.883452	0.7256	1.5149	1.30767	1.3028	0.343009	1.42816	0.55091	1.48967	0.754433	1.45889	0.710961	1.45068	1.15188	1.20595	1.34185	1.23018	0.830423	1.10485	1.08091	1.25009	1.29485	0.91611	0.411229	0.814202	1.37938	1.15926	1.08193	1.3045	0.677544	1.29234	0.812858	1.07055	1.31157	1.1605	0.898231	0.578356	1.73987	0.533486	0.45559
		1.26768	0.753252	1.74065	0.637204	0.978273	0.724917	0.403363	0.959647	0.880851	1.54909	1.42064	1.65505	1.14946	0.787904	0.859299	1.53921	0.895566	1.34153	0.786431	1.21375	1.03698	0.65609	0.544679	0.60745	0.852993	0.705435	1.16176	1.35666	1.13406	0.627224	0.609942	0.76308	1.57048	1.41511	1.14686	0.580036	0.729371	1.29606	1.51291	1.3404	0.529282	1.2232	0.640671	0.303763	0.475072	0.561919	1.55615	1.05225
		0.780699	1.12406	0.997474	1.1041	1.05136	0.806173	1.2429	0.97279	0.731982	0.736435	1.69992	0.428165	1.30489	1.00558	1.08258	0.817149	0.580231	1.33814	0.492192	0.756752	0.855615	1.01505	0.779994	0.820812	0.883105	1.25191	0.376751	1.02795	0.730769	0.935148	0.875585	0.834779	1.06966	0.702141	0.799	0.873841	1.01336	1.22376	1.01862	1.45587	0.555894	0.772149	0.762462	0.588021	0.781089	0.40009	0.67853	0.88706
		1.63613	1.4281	1.05411	1.4884	1.05236	1.72639	0.607287	0.913553	1.40441	1.06397	0.88434	0.756644	0.592681	0.971653	1.38532	1.52181	1.58091	1.40569	1.59114	1.04303	1.01352	0.840446	0.682637	0.823911	1.31975	0.847239	0.74207	1.21721	0.869864	1.30598	1.24236	1.26204	0.739285	1.26743	0.79771	0.61355	0.968673	1.30616	1.39232	0.744627	0.678498	0.680188	1.0956	0.782476	0.779875	0.93077	0.582766	0.475332
		1.41218	1.70015	0.693765	1.41843	0.873873	1.14965	0.740054	1.10099	0.897592	1.43686	0.817539	0.687026	1.40049	0.819999	1.11014	1.12526	0.978739	0.767858	1.24482	1.28854	0.87539	0.933349	1.14779	1.22118	1.38092	1.09637	0.865725	0.833554	1.44814	0.818352	1.18163	0.627192	1.39649	1.09918	1.44415	0.66361	1.23188	1.43005	1.01178	1.46874	1.26518	0.669396	1.22139	0.800831	1.30317	0.921138	0.45287	0.74661
		0.671054	0.812685	0.953926	0.841529	0.834009	0.671466	0.976182	1.5796	1.30612	1.48413	0.86061	1.62035	1.5522	1.23606	1.11991	0.425944	0.986692	1.56471	1.65991	1.09349	1.19942	1.29288	0.701123	1.15055	0.657824	1.30627	0.699833	0.380966	1.10548	1.26424	1.0344	0.407621	1.03642	1.06237	1.0506	1.38473	0.739242	0.828386	0.662917	1.16424	0.73922	1.18961	0.781977	1.723	1.84764	0.401477	1.06971	2.05063
		0.9226	1.06439	1.17125	0.758822	1.23644	1.07056	0.737822	0.616779	0.669158	0.853784	0.871251	0.959549	1.41509	1.34069	1.28221	1.09348	1.36342	0.659362	0.830694	1.17116	0.637973	1.21409	1.0433	0.390187	0.802521	0.937759	0.845582	0.709704	1.01018	1.23296	1.45181	0.991308	1.09282	1.18155	1.1127	0.809423	0.399245	0.763405	0.760859	1.62871	0.994331	0.72379	0.984905	0.952235	0.416409	1.9545	1.27664	0.895046
		0.811374	1.58376	0.752884	1.32207	0.636521	1.24581	1.57429	0.854629	0.920314	0.797624	1.26314	0.787005	1.45812	0.743879	1.15136	1.1178	1.17635	0.500796	0.79265	0.808871	1.06157	1.16882	1.28523	1.28684	1.34387	0.956711	0.554377	0.748008	1.09873	0.809521	0.918396	0.886464	0.72703	0.78163	1.00756	1.27815	1.02929	0.974654	0.718048	1.48623	1.00614	1.08376	0.747455	0.452448	0.872194	0.995122	1.80053	0.94503
		0.628828	1.46607	1.45341	0.795619	0.913759	1.54966	1.51231	1.55154	1.27669	0.670187	1.02538	0.580491	1.50725	0.79654	0.584489	0.689344	1.39042	1.15924	1.00545	0.76269	0.932937	0.723108	0.633509	0.94049	1.35134	1.35467	1.10554	1.03375	1.44846	0.866277	1.11042	0.900485	0.734344	0.682193	1.15378	1.29855	0.550866	1.00431	1.15513	0.944098	0.912068	1.05902	0.441905	0.685498	0.976897	0.688792	0.466057	1.4036
		0.68566	0.99846	1.68425	0.926154	1.57518	0.907268	1.1155	1.21255	1.46236	0.504339	1.26232	1.74039	1.75829	0.913119	1.28654	1.62695	0.643033	0.897657	0.977363	1.58825	0.993508	0.95722	0.843501	1.25309	0.952257	1.46564	0.96124	1.10945	0.718546	1.34532	0.706779	1.28904	1.08117	0.412768	0.780915	0.731191	0.738635	1.18767	0.709325	1.40881	1.1726	1.00252	0.616952	0.595379	0.595834	0.941432	0.42849	0.427223
		0.829913	0.674944	0.832763	0.968359	1.23713	0.736435	0.840901	0.711785	1.44316	1.21915	1.43881	1.56325	1.43579	0.920704	1.42994	1.39771	1.4245	1.63301	0.963353	0.849829	1.37626	0.734182	0.634939	1.40516	1.1907	0.693353	0.58839	0.556609	0.737346	1.16508	1.17559	1.0971	0.99691	0.974676	1.13393	1.09493	0.692389	1.32559	1.09452	1.0464	0.467715	1.30541	0.794633	1.23709	0.723129	0.891177	0.963418	0.634419
		1.47441	0.98459	1.36602	1.39645	1.59992	1.5977	1.0926	0.777881	0.497523	0.953785	1.34089	0.70031	0.728818	0.799704	1.284	1.4934	1.52539	1.65828	1.103	0.997875	1.08551	1.5561	0.488736	0.665084	1.27143	1.29219	1.40777	0.58035	0.712099	1.36651	0.956526	0.826316	0.557964	0.714212	0.551332	0.433897	1.01212	1.05036	1.21427	1.47566	1.26305	0.676656	0.907528	1.73279	1.96855	0.94542	0.53924	2.01973
		1.53521	1.43274	0.778206	0.860513	0.945539	0.729717	1.55235	0.620127	1.50601	1.32059	1.40788	0.820877	0.598803	1.63041	0.71561	0.774641	1.09876	1.13391	0.912534	0.87072	1.32308	0.770372	1.24154	1.13578	1.01536	0.866494	0.774165	1.44233	0.904007	1.08201	0.589192	1.48281	1.10428	0.495064	1.1211	1.41306	1.0045	0.756611	1.35171	0.694123	0.853708	0.40216	0.587328	0.429996	1.01725	1.38631	0.716953	1.58729
		1.36211	0.620777	0.72093	0.321175	1.50155	0.956949	0.770036	0.701372	0.626531	0.965314	0.466967	1.1965	0.715425	1.41977	1.30489	0.837314	1.59274	0.904342	1.22469	0.925255	0.655386	0.842667	0.800127	1.53009	1.24227	0.631212	0.874502	0.982672	1.42127	1.20946	1.34785	1.04349	1.29967	0.55908	1.324	0.684999	1.26054	0.992869	0.689962	1.37191	0.830304	1.04648	0.633845	0.734929	0.949342	0.527819	1.97485	0.639143
		1.43499	1.47492	0.994895	1.36038	0.658788	0.974589	0.890148	1.42519	1.25392	1.33243	1.66775	1.52681	0.686505	0.531482	0.899976	1.79257	0.730909	0.680286	1.65566	0.420732	0.724311	0.341134	0.891145	0.761845	0.656729	0.650867	0.85853	1.58489	0.71328	0.836556	0.498076	1.14026	0.870384	0.937586	0.8466	0.974654	0.886193	0.572808	0.619607	0.529423	0.497393	1.09835	0.878792	0.950946	1.03879	1.0607	0.971111	1.81195
		0.643965	1.46334	0.976063	1.18599	0.952766	1.49742	0.817583	0.997593	1.77235	1.43004	0.712467	0.821559	0.68008	0.459144	1.57117	1.41808	0.732925	0.9357	0.879789	1.42193	1.21481	0.772323	1.25351	1.43157	1.07315	1.47309	0.929871	0.884243	0.863514	0.856655	0.474606	1.20165	0.956266	1.29376	0.954879	0.770058	0.917454	1.00868	0.909609	0.849591	0.866527	0.750825	0.712305	0.571335	1.24146	0.710625	0.928029	0.936611
		1.66503	1.52943	1.32246	1.39323	0.906716	0.874556	0.650196	1.1655	0.802229	1.56427	0.838517	0.858422	0.540009	1.75144	0.980668	1.10888	1.79574	1.55584	0.447853	0.589062	1.03714	0.376805	1.02839	0.51084	0.654692	1.52867	0.86164	0.800159	1.40835	0.73948	0.990376	0.655668	1.19379	0.987603	0.617039	1.03381	0.849818	0.921376	0.915276	1.08015	0.729707	1.26148	0.77527	0.432033	0.677252	1.89673	1.04701	0.776538
		1.89956	1.57215	0.739924	1.44719	0.94827	1.58335	1.45626	1.45323	0.806032	0.733532	1.72493	0.897375	1.68803	1.34864	0.56881	0.849948	1.27694	0.924659	0.838983	1.4935	0.891979	1.15326	1.05568	0.541483	0.728547	0.679982	1.56183	0.63806	1.25406	1.09392	1.04332	1.09864	0.966961	1.23803	1.08111	1.12258	0.423614	1.03257	0.867784	1.43508	1.69333	0.632599	1.66339	1.02328	0.427623	1.10633	0.550065	0.73662
		0.81392	1.82677	1.39219	1.57527	1.41535	0.93401	0.863753	0.860957	1.05181	0.79122	0.966452	0.922871	1.71982	0.771987	1.35775	1.54992	1.42243	0.729869	1.02647	0.50422	0.912762	1.39188	0.662537	1.39166	0.797125	1.2526	0.64857	0.892998	1.03389	0.961749	1.3327	1.33555	0.919426	0.891275	1.29387	1.28894	0.788262	1.23421	1.17289	1.54052	0.82844	0.94192	0.432315	0.739502	0.812598	0.558029	0.632675	0.997907
		0.509226	1.67882	1.32639	1.74795	1.54636	1.53895	0.854857	1.49197	1.56198	1.6383	0.515369	0.715469	1.6186	1.83102	1.52525	1.02636	1.73151	0.971837	0.380131	1.11483	1.0312	1.5665	0.839557	1.29791	1.43143	0.836837	0.810908	0.687047	0.844823	0.477109	1.05643	1.32342	1.14027	0.767718	1.43512	1.16928	1.58991	1.25656	0.482191	1.09997	1.08774	0.66543	0.654064	2.03025	1.08919	0.866353	0.431968	0.995968
		0.85931	0.808546	1.31259	0.814473	0.780742	1.67241	1.34815	1.39954	1.64756	1.55627	1.76851	1.06488	0.916392	0.759916	1.04953	0.726488	0.799357	0.949104	1.05578	0.448471	0.766623	1.5285	0.958726	1.08428	1.05117	0.863428	0.747769	0.852776	0.918916	1.29335	1.3686	1.08082	0.902663	0.867859	0.728016	0.691826	0.679018	0.81029	0.809131	0.92506	0.407784	0.950437	0.609519	1.15193	0.553965	0.920899	1.4092	0.889931
		1.94816	0.49152	1.67444	0.751486	1.48335	0.516496	1.10955	0.916565	1.6559	1.58096	0.738202	0.804407	1.01172	0.901265	1.02477	1.50487	1.60096	1.0061	0.436606	1.81447	0.663675	0.55506	1.581	1.02519	0.518923	0.416842	0.651637	0.685118	0.870005	0.685476	0.946666	0.395106	0.995372	1.73414	0.869138	1.16733	1.10579	0.804645	0.768736	0.898025	0.790851	0.874577	1.20904	0.877525	1.13265	0.949126	1.04893	0.914636
		1.72053	1.67899	0.788533	0.579646	1.62865	0.91987	1.64944	0.747824	1.59278	0.792813	0.829426	0.345252	1.03832	1.1148	0.771087	0.848865	0.884167	0.621536	1.48185	0.801481	1.15628	0.388572	0.956028	1.23583	1.55629	1.26794	0.710831	1.41466	1.4659	1.19794	0.97032	0.815296	1.74613	0.760035	1.72137	0.961717	0.968055	0.848182	0.824745	1.25922	0.675735	1.17001	0.462568	1.26736	0.744811	0.963992	0.665268	1.52422
		1.89611	2.02291	0.442891	1.25389	2.03469	1.67836	1.57276	0.961272	0.84362	1.12306	0.779008	0.844693	1.67255	1.16587	0.840142	1.01041	0.941866	1.4018	1.57159	2.06367	1.2363	1.63408	0.775422	0.821819	0.935928	1.60072	1.01758	1.89439	0.888718	0.905859	1.59544	1.09365	0.790223	0.699725	0.690439	1.22977	0.721721	0.815751	0.633151	0.974589	0.604199	0.480891	1.86218	1.2443	2.04569	1.34955	0.748983	1.16221
		1.80391	0.978371	1.84652	1.40473	0.830889	1.83088	1.47087	1.43627	1.20637	1.57321	1.17117	0.698273	0.816987	1.27902	1.6009	0.903855	0.720746	1.49836	0.585464	0.703506	0.957556	0.828787	0.839936	1.38904	1.25924	0.957881	1.29254	0.558863	0.819587	1.27389	0.654931	0.770015	0.767685	1.1368	0.831625	0.892619	0.772399	1.86348	1.68258	0.873342	0.588596	0.546576	0.467606	1.46827	1.66226	0.645493	1.80892	0.830845
		0.718665	0.78889	1.04608	1.60981	1.84014	0.823141	1.04735	0.678205	0.900095	0.706009	0.366565	0.450248	1.13793	1.20287	0.508792	1.12947	0.853524	0.608436	1.92492	0.348784	1.32011	2.03461	0.825232	0.800289	1.33304	0.768335	1.89659	0.41863	0.408195	0.823466	0.736035	1.07752	0.443953	0.825395	0.840348	0.775963	1.29205	0.800094	0.659883	0.475874	0.339477	0.633411	0.794124	0.825102	2.72453	1.40954	0.532511	1.05267
		0.939352	0.707591	1.56379	1.53518	0.71159	1.66729	0.945853	0.98368	1.57759	1.09193	1.55952	1.99252	0.727659	0.907572	0.729544	0.372579	1.56893	0.489527	0.780709	1.04268	0.806368	1.11061	0.661497	0.95424	0.893182	0.618534	0.47453	0.894764	0.674131	0.992219	0.812577	1.0445	0.809586	1.3299	1.08312	0.728916	0.556306	0.399234	0.667576	0.618578	1.22577	0.846362	1.0033	0.741907	0.87604	0.948259	1.18362	1.31027
		0.943849	1.0735	1.35723	0.821234	0.99029	1.63842	1.64023	1.24755	0.946688	0.893149	0.77449	1.52728	0.913889	0.944412	0.91481	1.33419	0.818428	0.594057	0.461625	0.813303	1.11864	0.796052	1.10001	1.07108	0.860253	0.446293	0.986877	0.740336	0.695	0.863103	0.849948	1.37742	0.759114	1.51548	0.90625	0.85438	1.05213	0.874957	0.743305	0.836783	1.89073	0.761346	0.802879	1.83789	0.884167	1.05278	1.11558	1.25797
		0.802088	0.8859	1.68282	0.796139	1.65757	0.742243	0.781555	0.802424	0.369144	0.994927	0.916294	0.657737	0.976279	1.39569	0.984374	0.632133	0.875845	1.90786	1.04473	0.789074	0.833652	0.811796	1.40477	0.88071	0.841605	0.892033	0.806758	0.838116	0.565332	1.52187	1.35689	0.88706	0.695011	0.565754	0.800419	0.860047	2.00681	1.22533	0.670772	0.795792	0.409474	0.764283	1.98133	1.13481	0.929048	0.83285	1.25255	1.66756
		0.373478	1.60631	0.857403	1.61267	1.69035	1.17887	1.62121	0.924074	0.51979	0.924778	0.969312	1.85526	0.787666	1.34643	0.911136	0.522911	0.413992	1.16878	0.750814	1.11798	1.85322	0.766699	0.540464	0.790115	1.61228	0.646587	0.777892	2.12334	0.951791	0.808221	1.5246	0.802315	0.736024	1.84861	0.768357	1.88782	0.726586	0.677317	0.54028	0.900723	0.773796	0.725578	1.08394	1.23288	0.912545	1.22083	0.690493	1.19493
		1.00759	1.14052	0.870547	1.2407	0.55727	0.73429	1.27019	1.20993	0.984579	0.822935	0.914116	0.536759	0.928766	0.689507	0.725513	1.47447	0.914788	0.429953	0.661974	0.429888	0.944694	0.629229	1.41274	0.995177	0.6876	1.17471	1.93579	0.657705	1.43455	0.709043	1.85631	1.69064	0.787167	0.742915	0.576265	0.820833	0.590644	0.411825	0.666254	0.868109	1.02814	0.782194	0.905654	2.34618	0.535339	1.59954	0.886572	0.890907
		0.418662	1.61805	1.64925	0.452144	0.992749	1.57224	1.67349	1.59857	0.971523	0.854759	0.735016	0.708079	0.8632	1.72556	0.642795	0.535675	0.761769	0.689344	2.01355	1.26943	0.736414	0.880342	0.44573	0.904191	0.696182	1.85584	0.601057	0.929167	1.81404	0.812143	0.496624	0.908915	0.476546	0.896248	1.23444	1.10662	0.507763	0.437061	1.25508	1.73043	0.516041	1.76944	1.01359	1.18653	1.18106	1.72352	0.890202	1.04851
		1.53872	0.804298	0.594804	1.00734	1.72858	1.70034	0.726012	1.87163	0.899802	1.53714	0.823791	0.470565	1.06398	2.00688	0.764044	1.79172	0.847239	2.07606	0.989347	0.824832	0.39321	1.2634	1.44306	0.622012	0.459967	1.54904	1.04671	0.735352	1.47247	0.813248	0.827497	0.601783	1.32696	2.12432	1.50054	0.80951	0.705977	1.10644	2.04115	1.34365	0.794817	1.22349	0.510753	2.5551	1.20454	1.25913	0.899087	1.46862
		1.60574	0.81664	1.11887	0.799942	0.718416	0.67386	0.797884	1.27507	1.17116	0.639122	0.456522	1.17213	0.887808	2.19092	0.396233	0.443064	0.904668	0.812923	1.17753	0.895978	0.835765	0.995025	0.422043	1.47238	0.814993	0.465721	1.0771	1.30337	0.460488	0.57166	0.89432	0.850252	1.49336	0.629597	1.85398	0.805122	2.24228	1.16366	0.365438	0.849807	2.05868	0.886843	0.539673	0.657791	1.5143	1.3386	0.659189	0.77372
		0.936123	1.38676	0.929914	1.09406	1.65803	1.8123	1.67598	0.776418	0.717647	0.636131	1.36414	1.20792	1.34435	0.469817	0.904939	0.803388	1.20146	0.768747	0.478474	1.58639	0.504599	0.842829	1.73277	1.63124	0.984785	0.611188	1.30139	1.31433	0.930402	1.33224	0.801882	0.787081	1.91624	0.579093	0.565754	0.386048	0.803106	1.54349	0.978782	0.612477	0.968001	0.775378	0.688705	0.569796	1.17195	0.509908	1.03557	0.399971
		1.148	0.436519	1.02249	0.658626	1.18	0.775888	1.56199	1.07147	0.721927	1.92718	1.78537	1.16672	0.735547	0.857121	1.25948	1.83547	0.627972	0.94283	1.28101	2.11195	1.69852	1.1371	0.783711	1.33051	1.37019	0.721775	1.30207	1.15933	0.768053	1.94635	2.27516	0.618263	1.41408	0.406364	0.775855	0.823174	0.942863	1.11005	0.698674	0.869582	1.01099	0.36675	0.55882	0.910389	1.03757	0.808882	0.587306	0.558831
		1.47638	1.10879	1.2585	0.650564	0.4329	1.48809	0.452426	1.73806	0.888978	1.0145	0.637399	1.75734	1.71332	1.05406	1.58139	0.736024	0.61096	0.742579	1.20471	1.54951	1.53736	1.66933	0.896259	1.06528	0.456446	0.762842	1.59364	1.14757	2.0954	0.46714	0.600656	1.32623	1.66226	0.760046	0.838734	0.669201	0.957837	2.08185	0.601393	0.658051	1.08452	0.684165	1.98325	2.9657	0.855377	1.12876	0.407892	0.988372
		1.11779	0.783732	0.746231	0.89069	1.18378	0.424871	1.6469	0.739014	1.13904	0.511956	0.537495	0.791046	1.90861	2.26042	0.602314	0.742395	0.641441	1.02785	0.721363	0.822068	0.511371	1.23498	2.02735	0.569861	1.45766	2.05088	0.778456	0.4211	0.526953	0.84414	0.926566	0.51603	0.823748	0.699725	0.382342	1.23626	1.0237	0.692606	0.458245	0.837292	0.833825	0.530117	0.798783	0.773504	1.12322	1.39495	1.26509	0.528903
		0.857988	1.3079	0.921354	0.759428	0.797851	1.24419	0.769343	1.63588	0.885034	2.01922	0.639089	1.13165	0.616389	0.823065	0.657564	1.84789	1.54254	1.29388	0.413245	2.48242	1.76927	0.838961	0.880569	1.07718	1.94181	0.729652	0.456598	1.54715	0.383274	0.7981	0.783895	1.90729	2.13248	0.872616	0.986736	0.569818	0.921203	0.460899	0.973809	1.21924	0.527538	1.15983	1.24186	0.571151	1.71136	0.581726	1.51577	0.576124
		0.898329	1.2738	0.740683	0.945853	1.35046	0.872649	1.2383	0.816412	0.850512	1.99633	1.95933	1.17159	0.54702	0.737573	1.93451	0.996054	1.69327	0.366554	1.62146	0.5242	0.43627	0.674359	0.672018	0.796258	0.624494	0.621514	1.94785	0.387868	0.831885	2.19488	1.4036	0.750879	0.611535	0.969843	0.663892	1.29985	1.23841	0.957447	0.767761	2.10422	0.933869	1.93251	0.523897	0.590806	1.62565	0.463294	1.5017	0.570555
		0.984222	1.05814	1.11068	0.901699	0.666167	0.791014	0.857641	1.52178	1.44788	2.09183	0.879583	1.34579	0.774663	0.750175	0.538817	1.16242	0.449457	0.717777	0.76632	0.560239	1.52122	1.78497	0.725882	0.41824	0.489581	1.88467	1.57629	0.513527	0.721764	0.97603	1.26381	0.877167	0.843512	0.759201	2.26289	1.33771	0.673286	0.899011	0.977471	1.18781	0.703463	0.392852	0.845614	0.893496	1.40841	0.738527	0.824496	0.637431
		0.954804	1.0095	0.743013	0.788143	0.960351	1.0393	0.828039	0.784025	0.718048	0.911472	0.602996	1.40051	1.24935	1.19022	1.8198	1.05956	1.06938	1.29342	1.71251	0.694004	0.82598	0.523767	0.721266	2.00717	1.02489	0.988979	2.12951	2.13908	1.21106	1.00403	0.731635	0.421404	0.823076	1.18941	0.885987	2.02931	0.438058	0.715826	2.19209	0.701036	0.58333	0.643705	1.00635	0.804342	0.457562	0.583601	1.75606	0.544918
		0.445209	0.873938	1.13778	1.10945	0.965899	0.974026	0.910768	0.827248	0.597947	0.948281	1.23875	1.22749	1.12551	0.502139	0.696485	0.661963	1.0242	0.415347	1.96362	2.43829	0.87279	2.16231	0.600515	0.689886	0.724776	1.13338	0.404956	2.24462	1.4231	1.31284	0.440095	0.574715	1.00933	0.438296	0.79874	0.747639	0.710918	2.21068	0.930759	0.404685	1.31961	0.740911	0.890213	0.584652	0.879638	0.312279	1.35473	0.855572
		1.28503	1.01639	0.924973	1.91109	0.821386	1.03122	0.919415	0.954381	0.984753	0.672333	1.9948	1.06914	1.89986	1.09063	0.740076	1.34929	1.945	0.74415	2.15226	0.996964	2.06487	1.80176	1.02581	0.889758	0.763903	0.58684	2.27273	2.26043	0.444397	0.863395	0.898405	2.23127	0.887775	0.581607	0.753198	1.00382	0.632057	0.970147	0.490112	0.570078	0.472049	0.977721	0.977547	1.12231	1.22106	0.691208	1.42578	0.67165
		1.05379	0.87254	0.948963	0.730584	1.18315	0.967275	0.403178	1.71467	0.613138	1.28458	1.16953	0.629641	0.715404	1.63886	1.13171	0.814061	0.744692	0.877156	0.832937	0.984471	0.605943	2.78634	1.07839	0.735937	2.04683	1.16088	2.71998	1.46847	0.897039	1.31155	0.508272	0.827215	0.964729	0.439716	0.702672	0.793907	0.823683	0.885012	1.47291	0.980126	0.469687	0.413386	0.306342	1.27147	0.816857	0.683179	0.503147	0.651539
		0.716422	1.68568	0.86164	0.582311	0.9366	0.809044	0.777643	1.22861	2.17573	1.27472	0.899499	1.14938	0.798371	1.809	0.930434	1.74291	0.961792	1.67768	0.867003	0.70589	1.09931	2.38324	0.502031	0.563056	0.874469	0.803583	0.948064	1.19787	0.515239	0.812501	0.765572	0.586277	1.4532	1.25671	1.27133	0.779973	2.09181	1.04663	1.23791	0.904873	1.30232	0.986226	0.838918	1.20806	1.43768	0.933923	0.902045	0.789378
		1.65535	1.24624	0.451906	0.715295	1.46393	1.96324	0.851877	0.540313	0.967145	1.59265	0.953828	1.88918	0.970309	2.07823	0.667543	1.74059	0.603776	1.69921	2.54281	1.20397	0.861076	0.975391	1.13533	1.09415	0.59345	0.458364	0.885218	2.66818	1.9225	0.819609	1.20106	0.875488	1.108	0.801524	0.593916	2.21518	1.28689	0.534635	1.06972	0.628546	0.972736	0.839611	1.11394	1.39921	1.04587	0.68319	1.25551	0.825406
		0.734225	0.804049	1.13941	0.499755	0.80406	1.35208	0.804092	0.735872	1.31755	0.425142	0.776982	1.64957	0.886811	0.964696	1.01568	0.86592	1.0371	2.40109	1.11179	1.27395	0.898307	0.358948	1.23627	0.673882	0.591933	2.16256	0.570609	2.55457	2.13101	0.454853	0.492561	0.768368	0.498683	2.15194	0.965444	0.876972	0.46752	2.04831	1.91172	0.689594	2.18213	0.878944	1.24025	1.63611	1.33091	0.679614	0.725557	0.946904
		0.672744	0.731646	1.07545	0.80095	1.75463	0.7815	1.51238	0.895392	2.04677	2.24634	1.19663	0.876549	1.21923	1.51271	0.802532	2.266	1.06543	1.73138	0.409344	1.75052	0.467964	1.00286	0.427233	1.12427	1.90904	0.795847	0.503602	0.971967	0.472818	2.05973	1.96735	0.884936	1.774	2.11264	1.29248	0.877178	2.31344	0.446033	0.799736	2.06849	0.613452	1.96925	0.822903	0.686776	0.677339	0.932601	1.39971	0.727485
		2.21092	2.06512	0.773515	2.25253	1.16767	1.10472	0.717636	0.648364	0.946363	0.697568	1.53689	1.14282	1.32506	1.46958	1.32644	0.548938	1.36504	2.21828	0.872659	0.981242	1.17459	0.849818	0.661421	1.23074	1.07422	1.31898	1.14025	1.58149	2.24101	0.469687	2.6398	0.976312	1.16979	0.887439	0.447442	0.968456	2.25175	1.16503	0.46674	0.982011	0.933273	0.97758	1.30614	1.73616	0.742016	0.829014	1.02355	0.577175
		1.63183	1.46648	1.70005	1.38129	2.06197	0.736035	1.84096	1.07729	1.72062	2.53177	1.15486	2.30831	0.59306	0.509475	1.40851	2.62757	0.853318	0.516572	0.559676	1.77078	1.05978	1.03581	0.473707	1.44445	0.755365	0.545048	1.21891	0.92376	2.52612	0.603473	0.996964	1.42998	0.833933	0.740423	0.339141	0.403428	1.33775	0.975218	0.717528	0.505314	0.588076	1.047	1.18742	1.2643	0.568398	0.81081	0.610559	0.781121
		0.474173	0.76956	1.16329	0.90146	0.602985	0.711655	0.68345	0.829242	0.436389	0.524742	1.07177	2.5731	1.16919	1.07585	1.37011	1.18888	1.16836	0.787969	1.20291	1.72615	0.96682	0.532034	2.13838	0.729013	0.65168	2.40944	1.37342	0.525934	0.922546	1.22126	0.884405	1.00818	1.9651	1.04166	2.11468	0.634798	0.853188	0.624765	1.03858	1.16398	1.03087	1.06733	1.78194	1.41554	0.450335	1.02544	0.64532	1.07909
		1.52546	1.58475	1.14769	0.994602	0.699595	0.760642	2.13466	0.807538	1.07694	1.31274	2.05854	0.502334	2.32442	1.24332	1.86762	1.04255	1.00938	2.52297	1.44866	1.9626	1.14431	1.35435	1.0011	0.463381	1.54842	2.56219	0.670566	1.02794	0.322075	2.24043	0.753599	1.61464	0.732123	1.1534	1.9139	1.31304	2.49818	1.02463	2.00572	1.26864	1.09517	0.876018	0.746285	0.498466	0.734691	0.656036	0.4019	0.676233
		1.64879	1.50187	2.28056	1.44486	2.36235	0.662971	0.797981	1.09362	0.869203	0.421339	1.14156	2.11809	0.894764	0.873797	2.17347	0.643163	0.666059	1.0535	1.14155	2.20003	0.870113	1.07836	0.792639	1.38619	1.45402	0.487782	1.84286	1.48518	0.89069	1.00545	0.90885	0.479233	2.30827	0.390815	0.531818	0.584522	2.22868	0.712641	2.29846	1.68556	1.1424	1.03753	1.54316	0.875141	0.524666	0.832958	0.790201	0.833717
		0.661725	0.93699	1.29902	1.32519	1.36076	0.510288	0.491748	0.835635	1.17294	2.71411	0.371907	1.04096	2.30734	0.847229	1.59387	0.978056	1.53698	0.935917	1.75523	0.492853	1.38884	0.995708	0.926902	1.38395	0.828873	2.28659	0.849732	1.54784	0.697092	0.456771	0.392809	0.56466	2.57298	0.955822	0.781154	1.88356	0.900084	1.22053	2.42222	0.503429	0.867068	0.404977	1.65953	0.795608	0.99055	1.11978	0.591857	0.891437
		0.785574	0.672073	0.591489	2.07009	0.973592	2.06379	0.788988	1.52928	0.723931	2.91783	0.721038	1.24224	0.790916	0.781154	0.723335	0.778813	1.34917	0.549068	1.25765	1.66524	1.62721	0.70732	1.12001	1.29078	1.87203	0.919772	1.07602	1.97348	1.06611	1.02806	1.11256	1.02657	1.02842	1.27124	0.621417	0.882119	0.93829	0.887482	0.941606	0.547713	1.32242	0.453141	0.662353	0.98394	0.642806	0.599995	0.62976	0.625762
		0.643023	2.11087	0.763091	1.16975	0.92234	0.742124	0.834605	0.613593	1.44788	1.03498	2.55618	1.11691	1.64771	0.866321	0.725112	1.2887	1.77074	1.23567	1.87489	1.74052	1.32523	1.71237	0.722934	0.479211	1.88717	0.998113	0.592106	0.845181	0.414567	0.439001	1.27004	0.60512	0.691522	1.00603	0.834204	0.513744	0.630334	1.26792	0.64299	0.5194	1.59814	1.93781	1.67406	1.48344	0.528177	0.60914	0.929102	0.841822
		2.11439	1.40566	0.946709	0.701762	1.32546	0.62639	1.38976	0.83622	1.23011	1.0944	2.62469	1.10281	1.48709	1.04312	2.5641	0.516984	2.35055	0.618513	1.90246	1.43797	0.906564	1.30087	1.3514	2.29969	0.746426	0.939363	2.03378	0.969529	1.02129	0.981112	1.54618	2.01208	1.05368	0.712272	0.566459	1.32799	0.579039	0.642502	1.85665	1.96381	1.097	0.706746	0.825211	0.824983	0.767403	0.597297	0.705901	0.514903
		0.814007	1.14579	1.34517	1.08237	1.30393	0.505368	2.15831	0.687925	1.86856	1.06394	2.83121	1.01441	2.46435	0.874718	0.513495	0.61161	0.534711	1.17697	2.11541	0.866732	0.495345	0.725513	0.722696	2.02575	0.439521	0.580588	1.69544	1.76535	1.36924	1.25954	1.86585	1.01597	0.476654	1.28554	1.30647	1.21935	1.06833	1.38155	0.943166	2.113	0.788478	2.22713	1.10399	0.711557	0.708924	0.711763	1.07224	0.435338
		2.12374	0.510613	1.34922	1.91396	0.592887	1.25147	1.83761	0.55078	0.469535	1.2742	0.636261	1.74206	0.51771	0.671076	2.69058	1.05534	2.88195	1.66611	0.840792	0.852906	1.81602	1.63583	1.07754	0.998221	1.84104	0.984146	1.31339	1.73689	1.21163	0.642459	1.25442	2.15381	1.26809	0.81924	0.942809	0.691457	1.19859	1.69048	0.949624	1.58236	1.47014	2.1513	1.37095	0.477283	0.805794	0.769993	0.841345	0.559914
		1.17028	1.05119	2.03271	0.76114	0.793549	0.748268	0.967806	2.15496	2.36157	1.41804	0.44768	1.90884	0.922817	1.19291	2.91954	1.8807	0.640227	0.701567	0.918537	0.850978	1.88954	1.56369	0.46726	2.91773	0.629056	1.14498	1.524	1.96013	0.739589	2.04833	1.14227	0.763275	1.29683	0.702845	1.24408	0.91144	0.971089	0.79576	0.639544	0.951369	1.56948	0.498228	0.757684	0.67943	0.91884	1.01134	0.878933	0.447387
		1.46413	1.08367	0.995328	0.540681	0.973906	1.4236	0.892814	1.22606	2.60429	2.00285	1.03667	1.18646	0.993248	0.985728	1.03682	0.806043	2.55788	1.15625	0.514188	0.995393	0.565798	0.9357	2.05086	2.32371	2.31318	1.90187	0.608587	0.499885	1.90827	1.27631	0.840922	0.897061	1.40275	0.448395	0.473512	0.641484	1.44018	1.63635	1.2402	0.871554	0.835309	0.986627	0.548429	0.62172	0.821505	0.44366	0.938052	0.863915
		0.977341	0.660544	0.754758	0.918039	1.12823	1.22783	0.836469	1.42695	0.725394	0.623757	0.478648	0.941053	1.0566	0.638591	0.797884	2.20922	1.02399	2.14721	1.63279	0.829838	2.70787	0.443779	0.595574	0.386243	2.37599	1.43435	0.977092	0.926805	1.24229	0.855019	0.710029	1.02975	0.996347	1.17408	1.18976	0.950578	1.67994	1.86844	0.907864	0.555981	0.618513	1.02809	0.844877	0.917085	0.782345	0.773038	0.467238	0.493081
		1.21207	1.59393	0.93596	0.937976	2.00919	2.17107	0.360292	0.853426	0.469091	1.1522	1.06429	1.95129	1.1361	1.04842	0.90573	2.09366	0.987115	1.99936	1.02384	0.964425	2.46559	2.14298	1.17926	0.982532	0.536553	0.712706	1.07423	0.688087	0.924041	1.2258	1.42761	1.06972	1.89126	1.99987	0.746252	0.624396	0.823878	1.58534	0.615175	0.592637	1.03537	0.572581	0.913715	0.948324	0.940967	0.922362	0.685216	0.782129
		1.65013	1.69463	0.50461	1.37564	0.709563	1.17859	1.10367	2.15778	1.17828	2.00834	1.32676	1.65277	0.5417	0.584218	0.889639	1.55707	0.85645	0.826695	1.25195	1.12091	1.03109	1.38049	0.928278	0.995783	0.778	0.871771	0.670079	1.4573	1.78615	0.823011	1.92141	1.88607	1.43551	1.4947	1.50771	0.988751	1.85601	1.20089	1.47131	0.344298	0.765074	1.29105	0.760609	0.638775	0.816055	0.758031	0.822979	0.861466
		1.15633	1.153	1.94987	1.50743	1.70568	0.776592	1.40265	1.29196	2.5847	1.56039	1.15811	1.51151	1.29589	1.04927	1.28555	0.58904	1.09189	0.845105	1.07303	0.352154	0.783808	0.887082	0.749308	0.65777	0.481476	1.68322	1.23283	1.1227	1.19544	1.61848	0.693798	1.21625	0.783158	1.1991	1.03109	1.29646	1.22494	0.605488	1.69281	1.47684	0.462351	1.29023	0.806855	0.95761	0.720876	0.769549	0.715111	0.619726
		2.39991	1.9445	0.884882	1.33408	0.919642	0.837845	0.922275	0.959929	0.596321	0.675973	1.72395	2.08407	0.457313	0.643044	0.449294	0.484607	0.909143	1.86009	0.479666	0.899607	1.01802	0.544495	0.752743	1.65567	2.83535	1.93457	0.772019	1.20858	1.79606	1.39789	1.18922	0.726445	1.4658	0.69655	1.28149	0.849374	0.742384	1.31223	0.760122	0.594371	1.31305	1.00427	0.988264	1.05832	0.547508	0.410016	0.60668	0.388778
		1.90378	2.10293	0.913975	2.29407	1.36427	1.28933	1.53891	0.82339	1.04899	2.02214	1.11175	1.60012	1.29191	0.879388	1.27853	1.43556	0.69798	0.471388	0.920022	1.12626	0.449771	0.826988	0.923749	1.18084	1.08752	2.08976	1.0435	0.462644	1.31549	1.64506	0.831452	1.44696	1.87891	0.791122	0.781045	1.33028	1.32406	0.485214	1.01826	1.06544	0.28998	1.05239	0.563165	0.747423	0.775649	0.585302	1.08279	0.576893
		2.46978	2.34681	1.27261	2.56394	1.357	1.31433	1.49916	0.927628	1.07926	1.96568	1.99419	0.613312	1.68099	0.581412	1.15356	1.11578	1.62175	1.32011	0.651485	0.989889	0.923662	1.26845	0.606453	1.37555	2.50575	1.84465	0.690894	0.676439	1.58748	0.456608	1.38852	1.97398	1.22803	0.852484	1.31852	1.67792	1.04874	1.3876	1.40569	0.969854	0.566827	0.604535	0.419508	0.720052	0.550466	0.792271	0.604621	1.05672
		2.42186	2.44797	0.691837	0.614124	1.32409	0.769841	2.54322	1.23435	1.05091	1.84523	1.94853	0.477423	0.662678	0.575409	0.575972	0.973885	1.86047	0.796172	0.876788	0.935397	0.592897	0.438459	0.774154	0.582409	1.10395	0.711655	0.79576	0.508576	0.551029	1.95541	0.759309	1.52541	0.657	0.70602	1.9708	0.86631	1.2707	0.865075	1.78875	1.23746	0.606832	1.35224	0.453304	0.794568	1.10456	0.436584	0.715198	0.517591
		2.62864	0.439575	1.62821	0.814581	1.45731	1.59105	1.89706	1.4911	1.39201	0.428079	1.94709	0.511642	0.996813	1.15292	1.90915	1.23808	0.656307	0.523138	0.551332	0.80679	1.18507	1.00976	1.03223	0.990333	0.559903	0.913466	0.699346	0.743565	0.835407	0.695087	1.24774	0.727323	0.937467	0.866776	0.809348	0.788511	1.30113	1.21993	1.01159	1.97223	0.602162	1.57724	0.578031	0.680958	0.397869	0.496256	0.695997	0.457215
		2.44171	0.576557	1.47881	1.02552	1.63914	2.22272	2.53382	1.43296	1.8938	0.46713	0.77436	0.581249	2.16788	0.973766	0.879464	0.496743	1.8204	0.926664	1.12135	0.691338	0.670317	1.25672	0.817193	1.74537	1.0406	1.54187	0.606994	1.04481	0.735785	1.06689	1.06028	1.16435	1.40648	0.534992	1.21749	0.811092	1.5025	0.67243	0.746014	0.763903	0.667023	0.865595	0.816781	0.420591	0.680253	0.382949	0.790819	0.467
		2.94061	2.64501	1.4738	0.975315	1.94599	2.39403	0.703376	1.20643	1.61552	1.06729	1.62391	1.23915	2.23474	1.29994	2.13911	1.15135	1.96141	0.61355	0.971761	0.513213	1.362	0.825807	0.784794	1.68774	1.44025	1.03918	0.945897	0.799065	1.07484	1.17979	0.702748	0.95411	1.2217	0.574466	1.82511	1.85845	0.58787	0.77605	0.823445	0.835125	0.755181	1.01545	0.746231	0.767837	0.540757	0.649329	0.367627	0.628481
		2.76715	2.78385	1.94648	1.16908	2.19124	0.627062	0.697146	1.8881	1.18978	0.716466	2.19338	0.855951	1.37656	0.815946	2.07871	0.88486	0.93141	0.819912	1.13814	0.594436	1.795	0.928939	0.755343	2.0013	0.564042	1.03282	0.752255	1.04004	1.17747	0.910194	0.332217	1.19372	0.694339	1.03606	1.07544	1.51749	0.637312	0.501012	1.03829	1.6518	0.742438	1.47065	0.975142	0.71263	0.856385	0.625166	0.810149
		0.506008	1.16921	2.15098	0.682767	2.35288	2.43815	0.405151	1.89352	0.496646	0.867513	1.57935	0.805794	1.79237	0.680058	0.56946	0.441081	2.14927	1.04841	0.979292	1.2265	1.04268	0.810659	0.814213	1.55504	1.91449	1.20847	0.893995	1.02374	0.56375	1.28787	1.25169	1.39246	0.69992	0.911093	1.13397	1.31544	0.918299	0.704536	1.46165	1.45808	1.01907	1.70126	0.990593	0.595834	0.994732	0.636099	1.05631
		0.706659	0.676732	2.469	1.3412	2.43346	1.16275	1.18193	0.380673	2.18578	1.21859	0.667998	0.942819	0.712175	0.959279	1.75511	0.886876	0.81612	1.09354	0.867209	1.27454	1.58443	0.404847	0.698121	0.477608	0.410633	0.82857	0.887287	0.623118	1.35677	0.57529	0.597156	0.663621	0.844065	1.09956	1.41872	1.45094	0.832774	0.781695	0.535783	1.7165	0.663036	1.04998	0.769375	1.06291	0.794958	1.04836	0.927173
		1.12296	1.13919	2.66398	1.05679	2.52909	0.619715	2.57273	2.43499	2.1862	0.85231	1.24487	0.826771	1.20134	0.589159	0.634473	0.675182	0.645601	0.945344	0.898134	0.501478	2.09682	0.932493	0.995642	0.982326	1.88858	0.519216	0.598532	0.791296	0.627094	0.683385	1.0026	1.19944	0.732838	0.670415	0.497827	0.564313	0.756524	0.623714	0.615143	0.790472	0.743078	0.788999	0.698555	0.7282	0.895967	0.612965	0.424514
		0.716314	1.22178	0.419789	0.829166	0.437495	0.393903	2.76866	0.702282	0.894482	0.544907	0.403731	0.910421	0.571671	0.662353	0.475668	0.679376	1.76722	0.926902	0.704958	0.540594	1.57952	0.774988	1.07852	0.606409	0.627918	0.717647	1.01887	0.980592	1.13518	1.17894	0.945149	1.01637	0.980841	0.747596	0.760664	0.654736	0.838874	0.910324	0.758551	1.33941	0.683352	1.18589	0.854001	0.66919	0.655104	0.764131	0.896487
		1.67026	0.44171	0.797732	0.691197	0.678368	2.83119	0.864479	0.573394	0.520256	0.89796	0.614363	0.878652	1.23079	0.322898	1.4961	0.882086	0.485496	0.803507	0.930055	0.745971	1.60969	0.535827	0.514828	1.17094	0.950718	0.870904	0.860047	0.795207	0.952084	0.857501	0.469752	0.768844	0.653728	0.795987	0.865616	0.913119	0.710268	0.774111	0.906965	0.709087	0.844108	0.780081	0.708198	0.556891	0.753881		0.800029
		1.13994	1.74221	0.586071	0.449999	1.02709	2.56773	0.960286	2.67244	1.60662	0.953048	1.22686	0.762798	0.929589	0.731408	1.00235	0.634712	1.38553	0.850425	0.580404	1.06048	0.796009	0.908308	1.13532	0.855648	1.74435	0.772323	0.764239	0.83687	0.825937	0.546955	0.806173	0.634397	0.52873	0.928733	0.611567	0.612889	0.681857	0.611318	0.542697	1.23685	0.969453	0.638331	1.14137	0.81742	0.947869		0.668475
		1.12002	0.703506	1.13395	1.83836	2.92727	0.694047	1.13374	1.16853	2.0874	0.589636	0.80302	0.746068	0.836447	0.480317	0.654985	0.874046	1.74937	0.452383	0.515597	0.661378	0.81807	0.991904	0.641376	0.663252	1.74006	0.931095	0.754834	0.905166	1.01427	0.730238	0.794774	0.765691	1.04226	0.611383	0.418901	0.774945	0.511339	0.855919	0.793084	0.891611	0.754498	1.41032	0.535924	0.656827	0.423213		0.604795
		1.02915	0.711015	2.85467	1.37913	0.951715	0.792553	0.624407	0.482592	0.678433	0.812349	0.635687	0.517461	0.98484	0.650185	1.08579	0.363022	1.17597	0.560803	1.07903	1.35626	1.39812	0.929459	1.18927	1.11636	2.01659	0.564693	0.506647	0.81522	0.704384	0.416419	0.772323	0.52861	0.757359	0.662927	0.906824	0.724321	0.779192	1.0012	0.826435	1.39207	0.686159	0.641462	0.673362	0.947197	0.432521		0.372167
		1.21758	1.97863	0.643163	1.01879	0.977309	1.21437	1.32224	2.73776	1.2075	0.774858	0.780276	0.837726	0.762462	0.552958	0.901417	1.1718	0.964675	1.10008	1.37001	0.74441	0.466729	0.809228	0.76957	0.813465	0.582257	0.84958	0.648278	0.75712	1.05	0.753382	1.30618	1.07507	0.737942	0.970092	0.944867	0.875433	0.8073	0.906976	1.03544	0.651182	0.751649	0.51628	0.581542	0.86268	0.708967		0.603072
		0.978284	0.990702	0.932352	0.944033	1.13511	1.04137	1.84075	0.989618	1.96945	0.846373	0.83195	0.466653	0.812717	0.43977	0.879594	0.618426	0.563382	0.57983	0.945626	0.596603	1.20553	0.82326	0.707288	0.690049	2.16304	0.863785	0.487836	0.704417	0.979823	0.975467	0.711492	1.03626	0.92804	1.00276	0.68488	0.699584	1.02218	0.666059	0.783667	1.15048	0.518046	1.28388	0.606583	0.979758	1.03336		0.95606
		2.01531	2.31678	1.31579	0.783147	1.44667	2.02831	1.16493	0.4731	1.13868	0.888111	0.522423	0.60032	0.521611	0.384791	0.591034	0.909229	1.15473	1.16299	0.651528	0.892445	1.44493	1.04167	0.666146	0.93984	1.00936	0.759775	0.599745	0.555298	0.900063	0.710864	0.917258	0.481996	1.18628	0.495291	0.863146	0.975543	0.978891	1.11078	0.843967	0.504664	0.818103	0.679874	0.827031	0.555016	0.565505		0.643272
		0.960351	2.04163	1.28953	2.03393	1.01187	0.682236	2.1161	1.40593	0.641462	0.872627	0.7457	0.633173	0.842656	0.539717	0.742492	0.816651	0.405486	0.521091	1.12553	1.44838	0.816575	0.709249	1.3272	0.850284	0.649405	0.912773	0.991601	0.553044	0.920336	0.677274	0.524114	0.97732	0.679907	1.10692	0.790223	0.81093	0.907604	0.800029	0.936827	0.821093	0.986086	0.556826	0.909305	0.880028	0.835169		0.388236
		2.43188	1.81485	1.12393	2.06064	0.820075	0.527061	0.494088	1.0428	0.415509	0.643055	0.865302	1.0215	0.858237	0.718557	0.931561	1.00271	0.558538	0.810149	0.918862	0.477033	1.34439	0.818493	1.02929	0.627939	1.56065	0.871283	1.14521	0.854608	0.880873	1.02844	1.1447	0.842439	0.862474	0.693137	0.947154	1.05888	0.986595	0.822534	0.860805	0.68994	0.473653	0.668215	0.884416	0.487251
		1.02958	0.933869	0.98874	2.14187	1.73909	1.08972	0.869257	0.910465	0.586786	0.770145	0.957166	0.921495	0.96319	0.598153	0.873851	0.915015	0.675887	0.452805	1.33789	0.831593	0.896313	0.485615	1.29671	0.830336	1.00714	0.809944	0.64558	0.672668	0.734864	0.579266	0.461788	0.885077	0.524764	0.749655	1.05218	1.11643	0.844671	0.545189	0.43912	0.982965	0.572711	1.01113	0.594469	0.895349
		2.46028	0.846979	1.92163	1.70855	0.786777	2.09901	0.524135	1.18208	1.05398	0.456132	0.883202	0.555992	0.940121		0.893919	1.16	0.855951	0.676743	1.29089	0.399928	0.935527	0.497762	0.933934	1.21555	0.929633	0.778596	0.911288	0.963104	0.442858	0.891037	0.928755	1.02059	0.849244	0.87928	0.783462	0.498726	0.483676	0.607255	0.889769	0.633173	0.728937	0.727431	0.776841	0.733651
		1.81475	0.6509	0.961847	0.864977	1.19991	1.91903	1.5568	1.76334	0.754357	0.422076	0.759472	1.11095	0.822264		0.903443	0.661963	0.632306	0.973906	0.877438	0.468387	0.866787	1.09803	0.599247	0.919523	1.29267	0.787666	0.957122	1.08083	0.65596	0.864262	0.533215	0.489982	1.085	1.15113	0.841659	0.810659	0.824539	0.469275	0.526649	0.623659	0.382201	0.491965	0.662906	0.626032
		0.964079	2.08461	0.61057	0.76645	1.13305	1.71724	0.674651	0.424503	0.781186	0.868412	0.84608	0.918689	0.92545		0.883733	0.482462	0.564411	1.3044	0.686343	0.532002	0.996433	1.19379	0.770513	0.902511	0.738765	0.548299	1.08534	0.951412	0.504187	0.758171	0.497274	0.769755	0.84647	0.523117	0.977764	0.490003	0.895392	0.930348	0.477315	0.69473	0.541201	0.563338	0.660305	0.395669
		2.29844	1.55749	1.162	1.44393	1.97614	0.535946	1.9602	0.616595	0.895978	0.901211	0.559492	1.32598	1.02804		0.717733	1.16156	0.388691	0.575864	0.444527	0.778174	0.676656	0.592497	0.353313	0.582593	0.593472	0.515586	0.787557	0.642773	0.818493	1.03263	0.871803	0.933273	1.09905	0.950903	0.848485	0.97694	0.483643	0.926544	0.810149	0.629121	0.837715	0.588574	0.777665	1.12961
		2.35702	0.532554	2.2227	0.634246	2.03086	1.04582	1.18756	1.14207	0.571812	0.46597	0.517222	1.10138	0.474509		0.450486	0.65129	0.849439	0.914008	0.999251	0.441785	0.841757	0.673319	0.44379	0.87695	0.747206	0.876333	1.24853	0.866342	0.979996	0.7243	1.09408	0.468224	0.938117	1.0677	0.458288	0.502735	0.549046	0.484401	0.596289	0.80575	0.895208	0.50513	1.04484	0.617602
		1.68501	1.38055	2.06502	0.525576	1.68485	2.08947	1.82045	1.99623	0.753285	0.477889	0.780785	0.685693	0.429574		0.926349	1.16642	0.901525	0.514871	0.911971	0.53302	1.18455	1.26929	0.93764	0.523344	0.418955	0.526855	0.602379	0.667565	0.843317	0.919805	0.91028	1.14785	1.26831	0.955334	0.802662	1.13564	0.978587	0.588054	1.06092	0.669613	0.822946	0.681434	0.576449	0.365493
		0.569189	1.80489	0.969399	0.426627	1.97605	1.19804	0.602411	2.13564	0.995903	0.801264	0.789486	0.40566	1.16221		1.13151	0.431817	0.564888	1.27335	0.555742	0.630031	0.957361	0.67606	0.343128	0.861456	0.69487	1.04401	0.663393	1.15249	0.486742	0.597676	1.02368	0.938648	0.468831	0.618274	0.534397	0.549891	0.722403	1.02889	0.592778	0.840814	0.676266	0.652753	0.463489
		0.976225	0.740304	1.71485	0.632837	1.55375	0.761541	0.416235	1.92361	0.831961	0.953991	0.642643	0.763004	1.16676		0.706779	1.05146	0.965455	0.714223	0.526378	0.564671	0.976745	0.837314	0.626704	0.628633	0.914669	0.416387	0.440453	1.1116	1.17993	1.19713	1.0928	1.17733	0.679755	0.46843	0.987332	0.829209	0.659362	0.399245	0.751183	0.651485	0.491239	0.703268	0.383783
		0.645656	0.673394	1.86013	0.719857	1.8451	0.558874	0.537582	0.977948	0.895165	1.15464	0.535827	0.6579	0.520917		1.16376	0.69188	0.98757	0.745375	0.385657	0.405508	0.856244	0.92882	0.754628	0.869051	0.767024	0.833327	0.503613	0.612022	0.911667	0.467975	0.578324	0.902067	0.884709	1.08011	0.696496	0.607775	0.751464	0.797168	0.67035	1.04785	0.520495	1.01852	0.738982
		1.8955	0.544149	0.827291	0.803486	1.43338	0.590286	0.7282	1.39341	0.793679	1.43123	0.464703	0.555439	0.461593		0.442999	0.539608	0.918884	0.469839	0.795955	0.73182	0.91326	1.34226	0.707266	0.975369	0.849461	1.08729	0.919501	0.62003	1.16346	0.548689	0.55856	1.06396	0.722544	0.548981	0.7221	1.07347	1.07792	1.16392	1.07192	0.809987	0.785683	0.901287
		0.806671	2.16205	1.56677	0.638645	1.5477	0.453553	1.03182	0.619791	0.89938	1.34976	0.46052	0.493926	0.86372		0.526476	0.455395	0.87876	0.594577	0.568875	0.52861	0.688488	0.681651		1.23978	0.890278	1.21387	0.575192	0.579526	0.766688	0.948432	0.95994	0.57478	1.06368	0.481238	0.702249	0.814852	1.05483	0.945485	0.90665	1.02607	0.566946	0.661237
		0.914127	0.356998	0.850327	1.98886	0.780005	2.01495	0.815025	1.84419	0.640942	0.643608	1.0282	0.681153	1.10512		0.932331	1.31208	0.815751	0.832156	0.791621	0.636391	1.04201	0.679863		0.749037	0.621265	0.836653	0.447983	0.591196	1.09188	1.1212	0.499961	0.614103	0.612456	0.616909	1.14399	0.636142	0.912458	0.955605	0.968836	0.545319	0.569634	0.88291
		0.727767	0.766081	0.504642	0.756308	0.578595	0.845538	0.547627	0.759353	0.685953	0.492897	0.508825	0.592962	0.470088		0.76451	1.34192	0.853091	0.544062	0.520083		0.931388	0.52329		0.646577	0.996379	0.46623	0.496234	0.83623	0.561594	0.311088	0.441124	1.04737	0.64558	0.986356	1.0479	0.629771	1.29571	0.855052	0.447247	0.648787	0.682637	0.700797
		0.850208	0.527364	0.712142	1.03158	0.590189	0.569309	0.92208	1.44017	0.488346	0.511989	0.89588		1.30299		0.900138	1.11128	1.06717	0.553651	0.848106		1.10707	0.778835		1.3279	0.793679	0.506538	0.80964	0.658441	0.525327	0.815513	0.6985	0.795933	0.496201	0.372221	0.729739	1.99696	0.607255	0.568983	0.790548	0.526606	0.406126	0.593114
		1.13495	0.889194	0.605055	0.708404	0.924063	0.869019	0.649892	1.45007	0.630052	0.6531	1.15037		0.828472		1.16562	0.551744	1.04693	0.390663	0.397457		0.502811	0.667901		0.930272	0.862279	0.355795	0.577749	0.548472	0.587675	1.15719	0.55999	0.49606	0.549631	0.507124	1.08472	0.906206	0.516366	1.33629	0.534245	0.86501	0.692974	0.577739
		0.831149	0.957025	2.08455	0.720052	0.592377	0.804677	0.796215	0.735818	0.940078	0.424124	0.886681		0.694047		0.885586	0.565169	0.524395	0.860188	0.514167		1.23995	0.502139		0.853871	0.868065	0.596441	0.589896	0.700537	0.591727	0.502648	0.486244	0.59241	1.18331	0.663588	0.531655	0.711427	0.402442	0.426562	0.570934	0.7955	0.450096	1.11063
		0.883593	0.806314	0.850631	0.894157	0.684696	0.653381	0.6889	0.629381	0.90625	0.593548	1.37279		0.459361		1.2931	0.892662	1.03503	0.542241	0.470207		0.621503	0.453271		1.18706	0.836501	0.587371	0.665961	0.772518	0.50448	0.594306	0.556176	0.510775	0.792	0.650315	0.570197	1.00664	0.476806	0.414794	0.498358	0.511696	0.92415	0.603495
		0.722707	0.686592	0.433128	0.739253	0.474379	0.87513	0.553131	0.697222	0.725925		1.09		0.91391		0.702109	0.418207	0.570219	0.562482			1.08548	0.512097		0.60357	0.64091	0.782855	0.597481	0.640888	0.329757	0.946677	0.688478	0.864576	0.581694		0.89432	0.938453	0.648115	0.580209	0.824431	1.12077	0.722902	0.608858
		0.85568	0.731787	0.965411	0.989423	1.99875	0.89354	1.00848	1.01234	0.898199		0.633249		0.492582		0.507698	0.575019	1.17256	0.411413			0.567857	0.758865		0.599225	0.705002	0.697157	0.842233	0.569558	0.806064	0.474249	0.896313	0.599973	0.502215		0.672658	1.17483	0.703604	0.776397	0.796009	0.835862		0.535274
		0.505032	0.850002	0.305041	1.14383	0.667294	0.586472	0.860545	0.797916	1.13634		0.553543		0.507795		0.700212	0.476676	0.47051	0.619271			1.37888	0.442674		0.464692	0.974188	0.523539	0.59786	0.633769	0.515229	0.973495	0.609346	0.63287	0.620799		0.843902	0.615663	0.452101	0.576828	0.554702	1.08611		0.852928
		0.977916	0.543292	0.791111	0.512021	0.724191	0.828602	0.560499	0.642091	1.49602		0.531525		0.571421		0.328706	0.472948	0.898416	0.580068			1.37737	0.385397		0.670198	0.998546	0.444115	0.676038		0.651821	0.549154	0.75206	0.672419	0.455492		0.560445	0.45598	0.703756	0.923261	0.563793	0.780753		0.969702
		0.99172	1.22929	0.997701	0.600504	0.65246	0.604546	0.951423	0.925862	0.896303		0.671953		0.647443		0.497404	0.616985	0.485799	0.381692			0.757413	0.456424		0.482624	0.610971	0.545817	0.681575		0.70758	0.810724	0.693852		0.696604		0.666991	0.429357	0.483491	0.540497	0.630605	0.916186		0.529239
		1.06313	1.01749	0.853101	1.06557	1.1331	0.777491	0.640985	0.637193	0.449728		0.586461		0.517482		0.679917	0.322454	0.707873	0.706215			0.758367	0.953265		0.544517	0.59656	0.819197			0.5347	0.513549	0.90457		0.471941		0.466707	0.551419	1.01523	0.473382	0.449024	0.789638		0.545384
		0.613907	0.733705	0.768205	0.782866	0.705868	0.647595	0.757879	0.504523	0.624949		0.611816		0.347256		0.460531	0.412995	1.02071	0.531016			0.48438	0.541602		0.833457	0.461409	0.517948			0.519162	0.696366			0.509713		0.595747	0.640855	1.00822	0.807776	0.99055	0.564985		0.896736
		0.85996	0.760891	0.692888	0.49942	0.371257	0.705132	0.691901	0.609281	0.590167				0.679842		0.604665	0.455817	0.524796				0.577056	0.982867		0.563479	0.800007	0.791404			0.810258	0.609172			0.809261		0.461961	0.788771	0.695109	0.571031	0.707559	0.410839		0.767967
		0.754401	0.668258	0.578129	0.709303	0.859733	0.755408	0.718416	0.876604	0.472309				0.532912		0.543498	0.613268	1.31606				0.544116	0.644399		0.785293	1.27552				0.626097	0.41305			0.453509		0.40851	0.607395		0.490274		0.52095		0.52043
		0.563468	0.588823	1.16087	0.689171	1.08486	0.41759	0.764044	0.786105	0.413862				0.403016		0.645482	0.666037	1.29154				0.566253	0.437018		0.579548	0.897559				0.351201	0.635557			0.667923		0.978598	0.523247		0.935614		0.665853		0.393362
		0.465613	0.802976	0.547724	0.708621	0.828689	1.08584	0.664108	1.03789	0.73312				0.618253			0.453965	0.928809				0.342868	0.90223		0.833392	1.22337				0.35353	0.443367			0.676255		0.633032	0.621384		0.477055		0.745006		0.486991
		0.59475	0.407253	1.15021	0.504631	0.573394	0.490231	0.500471	0.912307	0.546261				0.633791				0.767815				0.704232			0.529607	0.689897				0.922405	0.856937			0.58035		0.381713	0.622923		0.612271		0.78461		0.548591
		1.69105	0.500481	0.709802	0.684533	0.849125	0.857056	0.686581	0.867393					0.528697				0.552839				0.473772			0.689149	0.611058				0.567987	0.575647						0.48827		0.63819		0.521817		0.524785
		0.626173	0.770892	0.606962	0.425489	0.507286	0.715165	1.06231	0.729512									0.701946				0.453434			0.676374	0.513885					0.703084						0.445199				0.545579		0.599951
		0.992544	0.582084	0.658788	0.924312	0.643716	1.0385	0.874122	0.708751									0.474953				0.77631			0.370195	0.666113					0.623811						0.852256				0.572657		0.555168
		0.522835	0.49567	0.397078	0.79252	0.499495	1.1823	0.657499	0.60279									0.536867				0.614384				0.547291					0.533692						0.393719				0.510363		0.672018
		0.704525	0.680903	0.674261	0.79239	0.52445	1.4355	0.963743	0.997029									0.450519				0.555894				0.365547											0.408109				0.651832		0.693776
		0.748127	1.13273	0.728395	0.449121	0.992273	0.820703	1.27747	0.912112									0.52251				0.81924				0.714559											1.03479				0.637908		0.756958
		0.491477	1.29474	0.473783	0.585215	0.852115	0.684988	1.38895	0.571432									0.521437				0.491044				0.575246											0.627744				0.625393		1.06178
		0.616237	1.46754	0.809413	0.996098	0.540984	0.501565	0.799769	0.910389									0.616118				0.881577				0.857717											0.35081				0.883918		0.728146
		0.507405	1.09399	0.812501	1.2566	0.760653	0.663274	0.65752	0.74739									0.420808				0.470174				0.484781															0.624071		0.533432
		0.686549	0.697157	1.05823	1.41989	0.325856	0.478995	0.524363	1.13322									0.596495								0.410167
		0.662917	0.343724	1.00922	0.474292	0.986952	0.608479	0.422065	0.498672									0.554399								0.563566
		0.834941	0.545817	1.27224	0.404002	1.20426	0.437397	0.517634	1.49829																	0.333961
		1.10075		1.43398	0.539598	1.49123	0.54365	0.641484	1.07915																	0.552665
		0.637269		0.960113	0.370412	0.947706			0.912166																	0.539836
		1.24341		0.546402	0.497491	0.577598			0.468462																	0.735785
		1.38099		0.565245	0.611849	0.457659			0.944174																	0.500514
		0.948335		0.448709		0.566047			0.556934
		0.497827				0.494468			0.705142
		0.525696				0.991731			0.482603
		0.447062				0.367107			0.467379
		0.606583				0.559589			0.637464
		0.390436				0.88213			0.512996
		0.690374				0.674012			0.586743
									0.434937
									0.610754
									0.601273
	Site 3	0.619257	0.520893	0.77334	0.847547	0.740697	0.726167	0.814934	0.826255	1.07591	0.876832	1.11283	1.15331	0.960351	1.01012	1.12225	1.23159	1.00805	1.31957	1.05871	1.20388	1.02576	0.604427	1.033	1.10763	0.776519	0.988765	0.791798	0.754072	1.00931	2.14922	0.877146	1.14021	1.05798	1.18216	1.18524	1.15966	1.20473	1.2755	1.23488	1.23953	1.25696	1.33196	0.559084	1.04098	1.20298	0.870654	0.559339	0.660611
		0.558979	1.31459	0.684378	0.628913	0.615013	0.936509	0.618777	0.832328	0.514295	0.787644	0.750998	0.874237	1.01507	0.917107	0.971611	1.0151	0.65127	0.51563	0.484696	1.0817	0.643218	0.934155	0.725732	1.16654	1.06305	0.547598	1.20293	0.727712	0.382359	0.996187	1.06647	1.08767	1.21812	0.504309	0.519288	0.931231	1.06149	1.22097	1.21038	1.0711	1.33518	0.507818	1.06812	0.493603	0.50047	1.03541	0.981913	1.0609
		0.813615	0.783596	0.789834	0.616707	0.356928	0.67868	0.958416	0.465638	0.820512	0.557569	0.930032	0.56889	0.765438	0.688906	1.02993	0.552951	0.836691	0.998557	1.09134	0.525736	0.996023	1.05627	0.59501	0.951984	0.586179	0.483946	1.11413	1.1736	0.517579	0.921395	0.717575	0.606001	0.573748	0.511401	0.639289	0.573149	0.520143	1.01526	0.939508	0.481532	1.2334	1.27387	0.409124	0.50095	1.2527	1.14301	1.01472	0.550012
		0.522077	0.790733	0.518914	0.659577	0.946346	0.659937	0.721609	0.571574	0.640024	0.52977	0.578007	0.666084	0.469192	0.707679	0.742436	0.494413	1.01905	1.28987	0.478084	0.521193	0.453313	0.536577	0.73209	0.495192	0.887927	0.787345	0.526636	0.618627	0.549322	0.586074	0.82582	1.00404	0.831683	1.53366	1.35877	1.18416	0.51572	0.929177	0.586569	0.393455	1.02843	0.578337	1.2332	1.25753	0.51554	0.808292	1.27586	1.28203
		0.779907	0.886218	0.883744	0.506543	0.750968	0.923749	0.575878	0.876337	0.51422	0.930122	0.482312	0.51548	0.671557	0.642993	0.625134	0.459296	0.664975	0.607726	0.634416	0.463764	0.640894	0.475939	0.490199	0.899458	0.765737	0.732885	0.71723	0.462489	0.756531	0.749453	0.769741	1.02526	1.00205	0.481397	0.864746	1.03966	0.924559	0.644927	0.547373	0.729106	0.667404	0.989995	0.503244	1.48337	0.855239	0.660656	0.469942	0.537072
		0.580376	0.545199	0.607396	0.888122	0.640609	0.709538	0.444406	0.911184	0.69105	0.771061	0.54112	0.863082	0.7329	0.884883	0.794992	0.800944	0.578112	0.558049	0.480078	0.444436	0.700317	0.458381	0.667299	0.630083	0.672667	0.929972	0.67847	0.418316	0.738987	1.18335	0.553791	0.869409	0.692085	1.26636	0.615388	0.529125	0.506573	0.84065	0.761959	0.688741	0.659307	1.13657	1.27306	0.509407	0.625584	0.70354	1.34721	0.612629
		0.463449	0.898513	0.710138	0.679744	0.822761	0.803149	0.610335	0.726467	0.639364	0.555575	0.695054	0.393395	0.669323	0.744355	0.604022	0.700392	0.742376	0.511146	0.472596	0.614128	0.514985	0.643353	0.538046	0.576267	0.563687	0.654239	0.860772	0.726812	0.813675	0.663655	0.932071	0.634476	0.522152	0.670073	0.794797	0.941218	0.609975	0.754087	0.613724	0.679774	0.885648	0.636545	0.458606	0.571679	0.506003	0.803673	0.658902	0.591622
		0.625794	0.846753	0.837666	0.711997	0.73146	0.604202	0.894435	1.08809	0.886518	0.782276	0.742211	0.604742	0.455292	0.511281	0.477964	1.72092	0.952464	0.829224	0.732435	0.697198	0.546338	0.652829	0.734594	0.630997	0.629798	0.614758	0.507338	0.763233	0.857249	0.557839	0.729871	1.16527	0.692534	0.904331	0.432545	0.760025	0.590377	0.55451	0.661571	0.742706	1.13265	0.796506	0.509287	0.56967	0.81378	0.873143	0.789564	0.885858
		0.753202	0.439848	0.670853	0.562218	1.22202	1.02498	0.928637	0.64914	0.705505	0.93552	0.90922	0.70342	1.10878	1.07785	0.648421	0.808547	1.89053	0.790358	0.513051	1.02912	1.00204	0.686027	1.05608	0.503574	1.01195	0.90868	0.511326	0.616198	0.979709	0.979679	0.584949	0.950229	0.711158	0.580106	0.570929	0.76007	1.008	0.884899	0.860592	0.615838	0.768062	0.709013	0.537882	0.649305	0.830798	0.711128	0.769516	0.524027
		0.740487	0.69183	0.830454	0.942297	0.944307	0.699687	1.07657	1.48295	1.05435	0.971926	0.792682	1.00088	0.768032	1.11125	0.643353	1.81934	0.701831	0.672832	0.914753	0.479178	0.709193	1.01097	0.719839	0.443476	0.769231	0.628778	0.669638	0.588158	0.644162	0.747744	0.832058	0.511776	1.15387	0.723273	0.98836	1.06237	1.10638	1.16874	0.864581	0.955732	0.620261	0.763113	0.521028	0.774974	0.46147	0.708698	1.2409	2.39459
		0.67838	0.523967	0.508252	0.767042	1.43804	1.05817	1.01429	0.892426	0.439053	0.537087	1.10424	0.991704	1.01986	0.727727	0.720994	0.810076	2.33641	0.848477	0.825925	1.01402	0.688066	1.12812	0.751418	0.893475	0.665484	0.62317	0.860263	0.724593	0.489734	0.584619	1.17371	0.625839	1.07536	1.08971	0.711098	0.751763	0.638929	0.538016	0.602148	0.548857	0.565186	0.973576	0.773175	0.719959	1.01833	0.965464	0.633741	0.638524
		1.10473	1.50786	1.22745	1.30782	1.37937	1.10911	0.43343	1.17768	0.953213	1.0188	1.04604	0.871463	0.392795	1.00758	0.996937	0.670358	0.544539	0.932221	0.647776	0.683898	0.720199	0.760324	0.677795	0.550627	0.999951	0.505149	0.64929	0.990565	0.74641	0.655198	0.482432	0.844923	0.477889	0.808937	0.909354	0.763638	0.545484	0.697588	1.07819	0.685862	0.784466	0.634656	0.491894	0.598339	0.588368	0.530144	0.877881	0.886938
		1.44568	0.639409	0.918186	1.26498	1.30867	1.08239	1.05129	1.09008	0.891811	1.3684	1.08034	0.995378	1.04604	0.741117	0.602418	0.703271	0.725567	2.41651	0.805083	0.896864	0.673222	0.544794	0.780687	0.741252	0.784001	1.02505	0.634101	0.619077	0.542545	0.614203	0.567211	0.708504	0.526336	0.517264	0.606466	0.835957	0.751898	0.764838	0.702926	0.630892	1.02255	0.92081	1.04504	0.955717	0.600468	0.54136	0.510367	1.0612
		0.831053	0.990115	0.80024	0.687616	0.639889	0.687706	0.608535	1.17405	0.970097	0.776024	1.14894	0.554795	0.601023	0.929897	0.967413	1.04281	0.878301	0.940153	0.494278	0.897644	0.773999	0.659951	0.992169	0.614863	0.971731	0.772215	0.977069	0.5407	0.854775	0.635526	0.732285	0.499901	0.603197	1.26471	1.03307	0.991074	1.0768	0.931831	0.54091	0.756906	0.580946	0.596015	0.60927	0.55505	0.855389	0.84065	1.06831	0.683628
		0.550822	0.846033	1.39365	0.748509	0.539876	1.01908	0.956137	0.973021	1.55854	1.19725	1.13547	0.93597	0.727097	0.81303	0.797976	0.707544	1.02972	0.800495	0.523967	0.48912	0.778903	0.519019	0.559818	1.01297	0.958911	0.683568	0.455667	0.752752	1.10784	0.695099	0.789504	0.643503	0.561603	0.680014	0.753577	0.632751	0.867535	0.564227	0.78457	0.781362	0.590422	0.494847	0.768661	0.628523	0.679729	0.537522	0.755751	0.852645
		0.526876	0.437164	1.31495	1.70172	0.891601	1.38604	1.50173	1.01022	0.688786	0.983352	0.700946	0.672367	1.36076	1.35337	1.24785	0.708414	0.692549	1.02969	1.05014	0.561528	0.808652	0.688051	0.66469	0.869154	0.617547	1.03195	0.626574	0.667389	0.716031	0.589313	0.796176	0.603782	1.23334	0.641823	0.628778	0.704845	0.707799	0.629948	0.97641	0.986411	0.744025	0.639604	1.03609	1.00647	0.919941	0.678979	0.646426	0.841624
		0.55538	1.23115	0.371128	1.35019	0.654329	1.22358	1.1794	1.00676	0.885003	1.30026	0.930842	1.38726	0.834982	0.531674	1.08696	0.939328	1.26184	1.52153	0.556175	0.969017	0.639829	0.834517	1.01076	0.698082	0.973666	0.567301	0.738567	0.436654	1.00662	1.15736	0.570554	0.967038	0.685622	1.12946	0.579506	0.943167	0.675081	0.81417	0.69108	0.714576	0.583135	0.794122	0.641373	0.695128	0.898663	0.606061	0.515885	0.511461
		0.700961	1.11451	0.818368	1.53362	1.35904	1.17737	1.11533	0.748509	1.14325	0.927858	1.46998	1.29021	0.766832	1.05489	1.05924	0.959046	1.36396	1.22526	0.723258	0.516649	0.740292	0.876547	0.807782	1.024	0.56919	1.28817	0.708998	1.06987	0.685262	1.04841	1.35157	0.950889	0.604007	1.4595	1.13813	0.740787	0.599164	1.07654	0.917227	0.630038	0.635001	0.648541	0.994373	0.578082	1.43197	0.645032	0.684333	1.11577
		0.612179	1.05065	1.09422	1.16751	1.727	0.597425	0.913838	1.20759	1.09622	1.14366	1.23036	1.16338	1.25334	1.14222	1.18585	1.05832	1.08197	1.14154	0.962195	0.750668	0.538496	0.56946	1.63994	0.759455	1.1005	0.530399	0.666099	0.860008	1.15014	0.464784	0.650955	0.632287	1.23007	1.16591	1.00656	0.682578	0.500095	0.671377	0.871733	0.549802	0.697153	0.884044	0.58141	0.982078	1.34968	0.821112	1.33835	1.37675
		0.959031	0.749648	1.26661	1.41264	1.25025	1.25631	0.749483	1.10349	0.991344	1.13183	1.17186	0.59579	1.1134	1.29249	0.959196	0.805908	0.944292	1.14738	0.836047	1.10607	1.09377	0.729931	1.4292	1.09226	0.60984	0.632751	0.996127	0.457961	1.2466	1.20257	0.437853	0.556895	1.62338	0.822581	0.77112	0.74641	0.719974	0.475265	0.598534	0.580961	0.969437	1.40329	0.920525	0.690945	1.11818	0.553536	1.26084	1.35457
		1.28006	1.04513	0.715521	1.05551	1.17444	1.07108	1.00395	0.98929	0.701291	0.715401	1.02969	0.425093	1.00571	1.1141	0.542605	1.34419	1.17645	0.602223	1.11617	0.630892	1.43932	0.980863	1.11424	1.30806	0.945386	1.33059	1.02565	0.907195	0.887403	0.951009	0.92021	1.07258	0.956977	1.54319	0.535692	0.457556	0.596645	0.735074	0.6102	0.93393	1.09649	1.19299	0.678125	1.23202	1.16568	0.822282	1.37303	1.18089
		1.65621	1.25361	0.726137	1.11766	0.958131	1.19719	1.05075	0.576852	0.726317	0.893445	1.05423	1.09298	1.20029	1.11425	1.41231	1.03651	1.46365	1.07351	1.35595	1.71547	1.64135	0.628913	1.05522	0.580256	1.21235	0.810916	0.552291	0.599884	0.974505	0.643443	1.17147	1.47663	0.834637	0.883474	1.06635	1.03856	1.24348	1.11346	0.733964	0.721789	1.40425	0.527131	0.807047	0.864296	1.09825	0.813015	1.26904	0.809236
		1.2283	0.860997	1.66696	0.831158	1.21583	1.1129	1.04387	1.06161	1.0914	0.917182	1.03816	1.09855	1.05438	0.701681	0.7595	1.03817	0.901452	0.915052	1.45751	1.15666	1.28017	1.03375	1.10394	1.00162	0.82612	1.06618	1.12866	0.595025	1.54418	1.37426	0.619676	0.706704	1.04975	1.28543	0.661721	0.625824	0.631912	0.52758	1.00884	0.688111	1.10212	1.16093	0.560103	0.588893	0.878676	0.939628	1.31783	1.1644
		0.647941	1.55172	1.07903	1.27257	0.78595	0.733559	1.04122	0.898438	1.21109	0.764793	0.737818	1.27781	0.929552	1.08049	1.40522	1.04385	0.697153	0.50104	0.557929	1.35472	1.15481	0.748419	1.21898	0.819268	1.49168	1.6807	0.769471	1.4006	1.17603	1.20104	0.748644	0.890267	1.4884	1.26688	0.951429	0.638524	0.669698	0.734504	1.35294	0.82618	1.13162	0.986021	0.803883	0.998737	0.600603	1.41617	1.11601	1.03934
		1.23668	0.902292	1.46055	0.897689	1.1076	0.720079	1.35004	0.796896	0.897464	0.548138	0.869694	1.07467	1.08359	0.708009	1.14268	1.37892	0.795501	1.0868	1.25772	0.77127	1.07587	1.53303	0.638449	1.45151	1.32978	1.25388	0.641328	0.73239	1.11352	1.13907	0.987686	0.887972	1.25144	1.15504	1.0695	1.53764	1.0003	1.48831	1.09797	1.36321	1.28429	1.24486	1.44719	0.413757	1.185	0.906625	0.88208	1.0712
		1.17557	1.67905	1.00617	1.1522	1.49041	0.818053	1.01895	0.450719	0.937064	0.937529	0.733229	0.985796	1.08917	0.951849	0.992544	1.02316	1.14351	1.17816	1.19662	1.22574	1.04825	1.23922	0.752377	1.3331	1.15829	1.14388	1.58761	1.36556	1.44293	1.21929	1.47442	1.28369	1.25028	1.24097	0.526966	1.21767	1.57611	1.12301	1.48453	1.22065	0.559084	1.32998	1.11114	0.66373	1.16236	1.24205	0.671362	1.15346
		0.819658	1.51495	0.778708	1.33956	0.879575	0.984372	0.912923	1.09158	0.982932	0.988	0.600244	0.842224	1.01273	1.22061	1.37702	0.885033	1.37879	1.13528	0.916747	0.962	1.11823	1.11934	0.751583	1.2404	1.1552	1.1445	1.07359	0.906461	0.495762	1.08948	0.912413	1.47157	1.04525	0.988	1.44218	1.50039	0.970697	1.26817	1.09674	1.35052	1.16077	0.848837	1.06452	1.38324	0.792742	1.09565	0.701336	0.536382
		0.984162	1.66179	1.38703	0.525691	0.976425	0.8118	0.688786	2.18222	0.557449	1.02987	1.04879	0.808862	0.844353	1.07191	0.96131	1.07956	1.15167	0.738088	1.03783	0.620336	1.2663	0.896309	1.29435	1.1814	0.884449	0.597155	1.01634	1.04493	1.02879	0.747774	0.62332	1.22752	0.727292	0.706044	1.04957	1.00776	1.49838	1.36276	1.15594	0.926313	1.21517	1.1082	1.39708	1.02888	0.902862	1.46351	0.675351	0.738358
		0.562652	1.22821	0.75995	1.26249	1.27508	1.01085	0.867325	0.992229	1.05999	1.03604	1.13192	0.92018	1.10346	0.898349	1.16366	1.03427	0.674796	0.903147	0.979619	1.11704	0.714231	1.13836	0.647326	1.10931	0.457166	1.24088	1.08678	1.53992	1.08007	1.16573	1.54774	1.48531	1.1557	0.642648	1.32241	1.3519	1.39387	0.969092	1.30804	1.05012	0.79931	0.84131	1.15613	0.715746	1.31308	1.22686	1.20026	1.24691
		0.800015	0.789414	0.633546	0.954908	0.878346	1.8252	0.843664	0.952254	0.922715	0.962435	0.937394	0.914258	1.01576	0.906985	1.08507	0.947096	2.17204	0.952299	1.22755	1.1644	1.20344	1.07144	1.24716	1.22484	1.08614	0.805593	0.689161	1.2334	0.699792	1.05933	1.31813	1.13402	0.673222	0.856364	0.980758	1.13881	0.998302	1.32014	1.1657	1.08473	1.15795	0.62428	1.22907	1.07432	1.25031	0.991509	1.02828	1.11955
		1.02592	1.25489	1.11668	1.93361	1.17958	0.97503	0.966798	0.669818	0.882214	2.16907	0.919491	0.881525	0.792937	0.84152	1.07945	0.939088	1.00862	1.25163	0.888977	0.665769	0.844773	0.660101	0.843409	0.981223	0.486301	1.05922	1.29446	1.14327	1.11551	1.22149	1.45806	0.615883	1.24739	1.29389	1.16901	1.15745	1.26934	1.13481	1.14576	0.940543	1.08887	1.19485	1.41194	1.15292	0.970187	0.681454	1.13531	0.651285
		1.26804	0.647221	0.912054	0.887073	1.00109	1.00231	0.962615	0.871179	1.09905	1.20509	1.1603	1.1186	1.12649	0.945611	1.11179	0.706929	0.912743	1.10404	0.866006	0.850951	0.659802	1.10209	1.11935	1.24478	0.624924	1.31127	1.14919	0.96083	0.940948	0.804498	1.23445	0.647551	0.730545	1.67242	1.30797	0.905876	0.876292	0.558694	1.19284	1.06441	1.10845	0.634191	1.22959	1.47249	1.39834	0.566611	1.31534	0.918816
		1.03817	0.889097	1.04667	1.09418	0.801589	1.06993	2.00164	0.619331	0.995768	1.01538	0.958057	0.843289	0.986201	0.60945	0.808382	1.04065	0.935805	0.836151	1.15909	0.823406	2.28147	0.896159	0.805008	1.28925	1.14954	0.954503	1.39141	0.658602	1.07201	0.707124	1.35198	1.32707	1.18855	0.681574	1.41923	1.03159	1.3143	0.523472	1.17297	1.17566	0.953198	1.28267	0.542185	1.26705	1.49475	1.5821	0.709643	1.4791
		1.25964	1.27356	1.2025	1.26699	1.00259	1.58754	1.03294	1.51093	2.24884	0.959001	2.22377	2.23281	2.15393	1.23261	1.00736	0.899098	0.841999	0.973291	0.694769	1.07842	0.768017	1.03312	0.603392	0.874342	1.17648	0.98974	0.790913	1.19197	1.39287	0.904016	0.815324	0.640819	1.53146	1.07701	1.17135	0.73251	1.03138	1.12742	0.626679	1.14786	1.39368	1.14822	1.14751	0.907705	0.667929	1.01628	0.925519	1.0136
		0.666759	1.09439	0.685097	1.07927	1.87518	0.951144	0.606196	1.65539	1.04311	1.58986	1.2612	0.93387	0.999186	0.93603	1.06921	1.02456	0.90919	0.822102	1.13274	1.19185	1.77765	1.27901	2.1763	1.13839	0.916327	0.767447	1.1518	1.16489	0.85476	1.3594	1.09388	0.820722	1.02663	1.38128	0.755751	0.755331	0.75968	1.13148	1.40612	1.55778	1.10833	1.04616	1.191	0.672142	0.988165	1.05345	1.39137	1.38095
		1.53485	0.754477	1.64791	1.59786	0.725732	0.567346	1.74536	1.29171	1.36739	0.47549	1.00491	1.08302	0.917856	0.808697	1.19461	1.17369	1.90293	2.13343	1.24769	2.2529	0.9614	1.27994	1.01579	0.815774	0.609075	1.14079	1.12941	0.956512	2.4554	1.14225	0.672127	1.44871	1.20041	1.21541	1.06186	0.809296	1.28516	1.48766	1.40929	1.07542	1.41408	1.35466	1.01199	1.13573	1.21223	0.684467	0.615568	1.49991
		1.47853	0.654748	0.899548	1.09124	1.18629	1.65238	0.913538	0.73176	1.61688	0.946106	1.01409	0.858403	0.9889	2.37647	1.21556	1.15988	0.60927	0.919851	2.27013	0.905711	0.791198	0.776084	1.93705	0.827575	1.12625	1.04092	0.964564	1.28288	1.13328	1.10911	1.02324	1.27044	1.19209	0.905906	1.01337	1.23042	0.697932	0.773595	0.672727	1.45802	0.582235	0.654913	1.37529	1.00262	2.42895	1.22431	1.26241	1.07323
		1.24073	0.690195	1.26895	1.23766	1.2205	1.0778	0.838461	0.956302	0.955432	0.65172	1.14429	0.954953	1.63075	0.903177	0.810391	0.663475	0.599989	0.899938	2.2583	1.05946	1.02549	1.11901	0.737953	2.15676	0.830529	0.961235	1.20371	0.864356	1.00505	1.3192	1.28611	0.874552	1.28099	1.0003	1.30818	0.618522	1.29608	1.43989	1.30363	1.03043	1.30737	1.15059	1.26064	0.621101	1.42425	1.45943	1.0088	0.941338
		0.862527	0.621806	1.09457	1.68755	0.96146	1.03019	1.00596	0.841684	1.48537	1.67788	1.58027	0.55457	1.67161	0.911019	2.32998	2.26048	1.55139	1.18603	0.603977	0.733994	0.943032	1.14598	0.849002	1.19273	0.58249	0.995813	1.27846	0.55529	0.931741	0.883054	0.727067	0.843259	0.995063	1.01562	1.64597	1.10367	1.11938	1.50459	2.30339	1.34539	0.631747	0.809401	0.672967	1.0687	1.25771	0.664225	1.25166	1.18833
		1.24486	0.741956	1.13877	0.648436	1.50916	1.40702	1.55682	1.26348	0.703271	0.746305	0.680899	1.58532	1.21133	1.11691	0.915742	0.864686	1.50036	0.776533	0.557884	0.984537	0.978089	1.07231	0.699852	0.740787	1.23749	0.55661	1.10611	1.0727	1.17036	1.1161	0.857848	1.09673	1.22566	1.0872	0.969977	1.46395	1.43295	0.700062	1.01255	2.15523	2.45923	2.33095	0.470331	1.0548	0.682893	1.14586	1.50756	0.736618
		1.0367	1.26666	1.10562	1.63528	1.58388	1.00539	0.483991	1.12105	0.826435	1.21451	1.72759	0.899068	0.748914	0.970157	0.939673	1.05219	0.943692	0.891121	0.893865	1.23725	1.49913	2.22852	1.04529	0.804678	1.09128	2.47703	2.36502	0.953933	0.652754	1.18777	1.04577	1.44934	2.43578	1.23688	1.37591	1.39248	1.2911	0.617877	0.77259	0.981853	0.916777	1.11102	1.08492	1.44869	0.39248	1.49181	2.44689	0.934185
		1.17408	1.38795	1.32694	1.14426	1.6121	0.777778	0.949135	1.06165	1.15684	0.780327	0.647206	0.685337	1.35352	0.674376	0.980653	0.946076	1.08887	1.24646	0.887972	0.66337	1.79008	1.1001	0.66469	0.806597	0.623275	0.970832	1.06302	1.16473	0.787884	0.989245	1.20319	0.78574	0.89403	0.997417	1.15957	0.853605	1.09008	0.718685	1.10812	1.05341	1.13373	1.03825	1.33146	1.10944	1.28747	0.889697	1.27374	0.968148
		1.2497	0.716151	1.25082	0.742451	1.11021	1.46256	0.968883	1.32649	1.09089	1.27275	1.25832	0.901152	0.849482	1.64732	0.92222	1.09311	0.823136	0.855509	1.15516	1.06545	0.904781	0.764553	0.894645	0.843064	2.32264	1.08773	1.05437	1.33896	1.05386	2.40517	1.16654	0.701036	0.851071	0.972286	1.39153	0.63599	1.00485	0.568365	0.764898	0.783341	2.21095	1.2155	2.52325	1.16024	0.934125	1.43295	0.672562	0.911859
		0.969857	1.45943	1.61696	0.383514	1.09557	1.13886	0.669968	1.1292	0.845613	0.965029	0.786175	0.957052	1.34099	0.499166	0.912278	1.73708	1.02492	1.97978	1.13851	1.05964	1.21862	1.97423	0.787314	0.771061	0.787524	0.903387	0.530729	2.45665	0.766787	1.26408	1.29591	0.885843	0.911484	2.27977	1.35785	1.22458	0.810541	1.0502	1.19444	1.18645	1.2806	1.31932	1.38375	1.40591	1.57127	1.40906	1.0349	2.30864
		0.945356	1.20502	0.694604	1.23313	0.940183	1.12596	1.00025	0.752182	1.15972	0.916192	1.0021	1.40525	0.757581	0.823406	1.74774	1.1113	0.94957	0.842554	1.00415	1.04051	1.48039	0.795696	0.885918	0.788289	1.00955	1.07828	1.18095	1.1829	0.869109	1.00845	0.548663	0.836796	0.764463	1.34286	2.35359	0.792563	0.760684	0.736138	1.10716	1.12704	0.923389	1.04024	1.16378	0.675261	1.38114	0.87956	0.667959	0.938594
		1.00434	0.946811	1.60417	0.965464	1.38768	0.544254	0.829869	1.24585	1.07722	0.928008	1.50673	0.963155	0.977384	0.58231	1.2483	1.13333	0.828414	1.16562	1.72023	1.63947	0.732975	0.979619	1.71988	0.90823	0.863336	0.825161	0.689206	0.893895	1.02721	1.03592	2.51717	1.1635	0.984852	1.07837	1.09262	2.28105	2.37073	0.953138	0.941578	1.07813	0.572114	1.88647	2.33738	0.641508	1.8382	1.21191	1.20448	1.19272
		0.589088	1.27501	0.657822	0.843004	1.28879	1.12129	1.31998	1.51964	0.953813	0.92246	0.881795	0.730755	1.178	1.52768	1.59177	1.46508	1.21887	1.49978	1.6557	0.77151	1.02432	1.10359	0.863142	1.7281	1.12868	0.668078	0.939748	0.836241	1.80202	1.23192	1.31605	2.13848	1.22907	1.73257	0.970187	1.23103	0.768556	0.769981	1.35979	0.587768	1.2049	1.1249	0.702311	2.62865	1.06584	2.56141	0.88112	0.797916
		1.3292	1.17437	0.600423	1.39344	1.02231	0.558364	1.13733	1.65311	0.966783	1.14636	0.811291	1.07678	1.05696	1.00763	0.495657	0.749184	0.834817	0.818653	0.877521	1.19483	1.07689	0.871269	1.31367	0.613379	0.780837	0.906176	0.937409	1.06881	1.66262	0.63692	0.990639	1.06575	1.67913	1.06705	1.01761	1.13082	1.15207	1.11761	0.729526	1.20791	1.10101	1.09328	1.36333	1.06644	1.20175	1.43148	1.93303	1.41785
		1.05356	1.15235	1.18995	1.14027	1.13883	1.45103	1.2443	0.941068	1.34328	0.959736	1.0449	0.836107	1.3334	1.36732	0.93588	1.09876	0.755736	0.827949	1.09656	1.5504	1.30665	0.979634	0.734264	0.766007	1.11896	0.955118	0.937004	0.823751	1.00878	0.833452	1.22539	1.03321	0.885588	0.970172	1.01282	1.06258	0.859513	0.824036	1.17093	1.20335	1.32083	0.884584	1.0384	1.16574	1.38484	0.898064	0.670028	1.7496
		2.00259	1.07059	0.982872	1.24817	1.13905	1.83333	0.500155	1.24947	1.54145	1.08119	0.946331	1.07774	1.46336	0.870114	0.806118	1.41968	1.084	1.27498	0.932611	1.15023	1.4804	1.65109	1.12295	0.721354	1.73276	0.89382	1.08752	0.815924	0.692415	0.656338	1.00808	1.19013	1.00577	0.90652	1.23099	1.14861	1.19597	2.48691	2.02442	0.755616	0.494892	0.804078	0.778648	0.857639	1.18635	2.02925	1.17464	0.715866
		1.11196	1.3689	0.674226	1.21941	0.898469	1.87897	0.491504	0.517639	0.891661	0.727367	1.12644	1.31374	0.600753	0.953528	1.17345	1.02469	0.999621	1.19987	1.47851	0.882949	0.877251	0.909759	1.86686	0.881465	0.835117	1.77482	0.941383	0.940498	0.808697	0.778543	0.940798	0.767312	0.974475	1.0012	1.03667	0.955702	1.09724	0.628733	1.10796	0.92099	0.941533	1.176	0.905816	1.42899	1.01898	0.834337	1.24441	0.952104
		1.05871	0.669143	0.721519	1.19897	0.872588	0.891496	1.30831	1.52678	1.3894	1.46201	1.38934	1.12473	0.850126	0.69126	1.25409	0.817378	1.23389	0.925204	0.948475	0.938204	0.941713	0.669758	0.734204	1.29972	0.884629	0.857609	0.748824	0.949825	1.22316	1.02114	1.21902	0.807077	1.83067	0.800465	1.87806	0.995258	1.34944	1.00713	1.02115	1.97462	1.14418	1.07977	1.19336	1.10392	1.31089	1.21233	1.15685	1.10773
		0.81198	1.17674	0.656578	1.95021	1.14826	0.694784	1.24654	0.646456	1.28645	0.956332	0.71849	1.09745	1.51627	0.944876	0.833572	0.639469	1.32061	0.86626	0.924664	1.11895	0.890446	1.80379	0.950229	0.799085	1.23985	1.03274	0.914677	1.73405	1.70718	0.956392	1.89975	0.847202	1.21022	0.931366	1.04576	2.00482	0.992364	1.15214	1.05162	1.08241	0.933391	0.897824	1.10239	1.43902	1.63537	0.958776	1.06431	1.27113
		0.804363	1.99693	0.941383	1.33889	1.4535	1.48057	0.859123	1.42268	0.593481	1.29293	1.46091	1.43755	1.29134	0.978269	0.912383	1.28176	0.702836	0.944427	0.922924	0.909025	0.56982	0.919611	1.0209	0.624984	0.701981	1.32888	1.61261	0.997867	0.869154	0.998377	0.896969	1.05375	0.908125	0.888422	0.911499	1.13226	1.02361	1.15703	0.973711	1.04852	0.973351	0.641643	1.09557	1.07921	1.48729	1.23434	1.16963	1.07037
		1.08767	0.795157	0.907705	1.00055	1.67385	1.59411	1.05095	1.26438	1.27421	1.30002	0.893056	1.44466	1.35031	1.00997	1.0476	1.21331	1.32828	1.12625	1.42881	1.03781	0.730231	0.830843	1.01094	1.08948	0.809056	1.25321	0.904781	0.999606	0.721849	1.82847	0.935625	0.822282	0.965719	1.25526	1.01459	0.803254	1.84627	1.00704	1.05873	0.945026	0.876292	1.39359	1.05796	1.07737	0.67841	1.30129	1.01256	1.42657
		1.1981	1.07978	1.18839	1.36216	1.55863	0.554405	1.84072	0.874867	1.27011	1.2418	1.56098	1.32846	1.40371	1.29548	1.37358	1.20206	0.800929	1.2107	1.30215	0.896264	1.31433	1.14291	0.709298	1.82721	0.834727	1.62515	0.611174	1.06974	1.1502	0.802519	0.733559	1.0902	1.40624	1.62303	1.176	0.758225	0.92045	1.01519	0.96149	0.542245	1.64321	0.833482	1.04269	1.90377	0.950004	1.76714	1.3649	0.710498
		1.22701	1.08929	1.14774	0.938009	1.36669	0.546278	0.910899	1.55965	0.598924	0.641718	1.47331	1.27441	1.2959	0.955208	1.03373	0.769201	1.34943	0.760504	0.611339	0.954758	1.01534	0.632077	0.680134	1.08695	1.25262	0.791738	1.11304	1.46556	1.3186	0.602583	1.33026	1.14408	1.76681	0.494278	1.54316	0.987476	1.00689	1.83865	1.30038	1.20233	1.1901	1.58394	0.978629	0.541525	0.716616	1.18926	0.628718	0.764028
		0.997882	0.795531	1.23424	1.67569	1.67853	1.57541	1.52803	0.697768	1.4465	1.31382	0.588788	1.3208	0.798755	1.52459	1.03994	0.861417	1.23135	1.29393	0.701666	1.31101	1.34419	0.79856	1.13387	1.00196	1.70574	0.783596	0.793282	0.92222	0.721999	0.952029	0.809941	1.91593	0.924664	1.37948	0.602808	0.86848	1.14957	0.930242	0.850846	1.1382	1.021	1.56782	1.82971	1.08509	0.801634	1.13899	0.916057	0.64938
		1.19482	1.0875	1.40774	1.5534	1.55394	1.89908	1.37312	2.48517	1.41515	1.27038	1.31758	1.27907	1.02304	0.695833	1.13169	1.37774	1.47043	0.709613	1.51518	0.762079	1.51177	1.02909	1.2313	0.967428	0.70441	0.974191	1.52335	0.933571	1.05558	1.19755	0.607621	1.11284	0.991359	0.677345	1.61888	0.757446	0.806627	0.932671	0.872453	0.877146	1.27418	1.52141	1.33242	1.28674	1.2748	0.966618	1.29207	1.37571
		1.96493	1.14115	1.58214	0.530369	0.639229	0.821682	1.24562	1.92384	0.720019	1.90082	1.58631	1.40955	1.28795	0.911409	1.02187	1.42714	1.53182	1.37012	1.58082	1.13255	0.653804	0.959346	1.09785	1.25774	1.53004	1.26247	1.14721	1.49538	1.00865	1.57046	1.28594	0.837261	1.49472	0.544689	1.20146	0.90772	0.951894	0.901902	1.31822	0.983442	1.12944	0.739857	1.17099	1.40518	1.35372	1.14223	1.57499	1.56236
		1.88167	1.17599	1.17849	0.762844	0.926058	2.06711	0.530564	0.758495	1.38274	1.42113	0.808487	1.63429	1.71939	0.758765	0.644222	1.52696	1.49402	0.724563	1.38372	1.12764	1.72945	1.15853	0.7985	1.27174	1.29858	1.0263	0.590032	1.2304	1.6653	0.631042	1.66839	0.619721	1.2297	0.88076	0.804468	1.37172	0.77193	1.08795	1.28897	1.28153	0.990205	0.783011	1.16981	1.00033	1.0448	1.11743	1.01847	0.991914
		1.04249	1.4168	2.28021	2.33396	2.3589	2.33708	1.39849	0.581051	1.77404	0.4606	1.86996	2.24784	0.883489	1.53686	1.39132	1.45065	1.4589	1.22139	0.589567	1.15256	1.63917	0.937079	1.2165	0.597155	1.00676	0.98947	1.58219	1.50302	0.937484	1.41437	1.34967	1.66998	1.35637	0.701171	0.774374	0.909834	1.37967	0.753397	1.03925	1.27661	0.968193	1.27062	0.999246	0.775544	0.771675	1.2207	1.58081	0.748074
		1.61	1.38268	2.01656	1.45245	0.772845	0.451693	1.50814	1.23334	0.874372	0.834352	0.486765	1.89173	1.97867	1.42638	0.828864	1.51252	0.672202	1.39669	1.59165	1.45502	1.54845	1.33745	1.30939	1.22923	0.954278	1.33131	1.3691	0.874957	0.602883	1.72445	1.64275	0.840125	1.59523	0.961145	0.768481	0.635106	0.928832	0.877986	0.804228	1.35138	0.792308	0.990654	1.15907	1.1259	0.557164	1.47693	0.742811	1.09121
		1.44946	0.766637	0.992499	0.836301	0.572354	0.679549	2.31765	0.729391	0.680614	1.9372	1.03495	0.46036	1.84555	1.36346	1.68959	1.61471	1.40303	1.38343	1.25436	0.674331	1.35156	0.865091	0.846977	0.533923	0.936884	1.36091	1.04949	1.20695	1.39405	1.50096	0.831143	1.45742	0.710468	0.848477	1.08434	1.41663	1.04411	1.48993	0.733874	1.41767	1.2072	0.952374	0.951639	0.996487	0.977804	1.43481	1.13537	1.30432
		1.58934	0.852151	1.79331	2.20003	0.585324	0.488115	1.69854	0.810511	1.10934	0.469702	0.741671	0.97467	0.493018	0.88178	1.48073	1.51099	1.5691	1.37453	2.07898	1.71021	0.709343	1.36763	0.825026	0.69141	1.27888	1.39261	1.01466	1.18855	1.5277	0.864716	0.900538	0.904676	1.13881	1.25715	0.868345	0.5975	1.04194	1.39631	1.19335	0.792458	0.672322	0.802249	0.794362	0.944846	1.16194	0.553296	1.24225	1.39096
		1.60808	1.32401	0.464259	0.553146	0.82636	1.36471	2.02241	0.745975	0.883144	0.940348	0.480393	0.488355	0.695413	1.41891	1.42986	1.60532	2.25938	1.50418	0.693029	1.53705	2.00929	1.22935	1.29969	0.785005	1.13657	1.4068	1.52008	1.02483	1.52618	0.963155	1.01868	1.67407	0.937574	0.857684	1.20627	1.06012	0.860353	1.32026	1.23496	1.35862	0.910554	1.02505	1.39161	1.38456	1.34914	0.70387	1.06645	0.831803
		1.64569	1.5561	1.56607	0.496152	0.458651	0.578951	1.50876	0.540566	0.81357	0.791933	0.594276	1.11905	0.659307	1.38645	1.55331	0.85335	0.791423	1.34401	2.16355	1.4293	2.76493	0.910284	1.78634	1.50347	1.17833	0.666414	0.983817	1.5307	0.940843	1.04522	1.33866	1.09136	1.32353	1.17047	1.14997	0.927993	1.665	1.13087	1.40819	1.22178	0.94825	0.74575	0.903762	1.66172	1.38352	1.01294	0.658212	1.30848
		1.55433	1.2092	1.64065	0.605327	0.678875	0.520803	0.656848	0.496347	0.83924	0.576882	1.31879	1.09544	1.28985	0.833273	1.61403	1.40407	2.08513	0.726242	2.42104	0.770446	0.651824	0.694319	0.615643	1.42854	0.601893	0.868375	1.33661	0.783371	0.622825	1.30921	0.980473	0.841355	1.67506	0.832478	1.11728	1.01914	0.6906	0.777898	0.842734	1.21499	1.46034	1.49306	0.672907	0.65115	1.51039	0.734729	1.16291	1.02208
		1.51245	2.15322	1.69791	1.48277	1.5144	1.02786	0.677195	0.891901	0.725102	0.968613	0.75887	0.725837	0.96236	1.26297	0.753742	1.81337	0.954713	0.761749	0.93429	1.41119	2.23094	0.755526	1.7542	0.772665	1.15256	1.92135	1.42119	0.950109	0.611714	0.932056	1.46755	0.958416	0.666054	0.822432	0.842224	1.20331	1.45157	1.43077	0.969467	1.06623	0.525736	0.765782	0.621146	0.75899	0.782681	1.14945	0.850786	0.709268
		0.814739	0.494488	2.75582	0.655453	0.734774	0.787419	0.708354	0.869949	0.60852	1.17434	0.74476	0.792653	0.69246	2.16286	1.5038	1.58749	0.659517	2.08868	2.05406	0.835192	1.11889	1.77484	1.65579	1.84559	0.919056	1.65683	1.43307	1.17476	0.535213	0.880775	1.09987	0.453493	0.973441	1.15837	0.77277	1.15558	1.38924	1.44734	0.856229	0.77373	0.816314	1.36851	1.37463	0.752152	1.86653	1.17758	1.09942	0.856874
		1.41818	1.82412	1.68838	0.855914	0.741072	0.956182	1.50633	0.982707	1.00589	0.854445	0.844264	0.685742	0.880655	1.65941	1.38532	0.739047	0.671977	2.26376	0.567361	0.792218	0.455907	1.59351	1.54713	1.70621	0.869439	1.66722	0.941818	1.2613	1.84679	0.870129	0.801079	1.30083	0.713092	1.35159	0.564722	0.64986	0.967368	1.19734	0.544914	1.0043	1.44013	1.05488	1.48412	1.34145	1.90976	0.964534	0.564212	0.539591
		2.34489	0.977684	0.744175	0.590542	0.670358	0.875392	0.50131	0.936315	0.835372	0.80003	0.642243	0.611189	0.61038	1.5178	1.57989	0.737413	0.653189	0.821202	0.927153	0.74647	1.07468	1.30797	0.81411	1.48901	0.604922	0.543175	1.48207	0.661511	0.536817	1.73849	0.782066	0.964369	0.808787	1.36025	1.44685	1.36445	1.27913	0.961685	1.21977	0.708054	1.31311	1.33706	1.09668	1.27918	0.725162	0.762229	1.31882	0.632512
		0.671917	0.827395	2.43078	0.544359	0.858178	0.946151	0.591442	0.872648	0.846078	0.711772	0.889367	0.993908	0.536637	1.35997	0.768092	2.07111	0.442832	0.711862	1.10439	2.17073	0.847217	0.690525	1.55629	0.688456	1.60511	1.54134	0.754417	0.563987	1.73123	1.16468	0.859303	1.22275	2.06055	1.29438	1.23219	1.13141	0.738373	0.98842	0.865556	1.24746	0.88103	1.43565	1.45475	1.11428	0.716586	0.801829	0.712192	1.10692
		0.451813	0.617832	0.931261	0.93447	0.837531	0.567211	1.17617	1.06086	0.869769	0.679324	0.801214	0.830409	0.849182	0.587048	0.557029	0.684497	1.13322	1.75234	0.552996	2.34722	0.657387	0.55577	1.70839	1.42059	1.58862	1.4828	1.50799	1.30104	0.561438	0.98959	0.665769	1.78619	1.97644	0.726932	0.901887	0.815159	0.832868	0.999351	0.738522	0.813975	1.12156	1.21175	0.843934	1.37414	0.468562	0.880925	1.96218	1.33577
		0.738702	1.70724	0.724953	0.948025	1.01944	1.42594	0.809896	0.83942	1.06336	0.653354	0.829854	1.03354	0.776369	1.93604	0.76007	0.612764	0.650685	0.863906	1.3428	0.658392	0.678455	1.34521	0.682428	1.40138	0.543295	0.702431	1.92309	0.805338	0.588113	1.05494	0.989725	0.889592	1.86216	1.69953	0.897269	0.818053	1.12313	0.824546	1.97413	0.869244	0.722583	0.778093	1.21934	0.94816	1.61475	1.28099	1.81354	1.6149
		1.05453	1.75293	1.42197	0.713617	1.02009	0.9768	0.993443	1.50177	1.71957	0.892636	1.03217	0.922445	1.05335	0.630023	2.3717	0.523787	0.656638	0.546743	0.657073	0.605297	0.840095	2.04022	2.46616	1.83022	1.48226	1.62414	0.883384	1.638	1.70988	0.589343	1.56851	0.816299	0.38011	0.612629	0.816374	0.550492	0.884134	1.01403	1.76125	1.11284	0.864866	0.903042	0.739287	0.834457	1.9086	1.06156	1.4491	0.689521
		1.42437	1.41614	0.843799	0.828909	1.30555	1.06606	0.730186	0.564797	0.884704	0.820992	0.75923	0.592147	0.688771	0.454182	2.16432	1.20451	0.608371	0.517249	0.815789	2.23347	0.704155	2.66117	0.680419	1.51973	0.55634	1.49145	1.95024	0.761404	1.70445	0.885813	1.42905	0.806972	2.02215	0.984732	1.73419	0.837426	0.97539	0.814844	0.75884	1.01668	1.47256	2.04421	1.32064	1.17066	1.7865	1.20536	0.734234	2.00358
		0.703136	0.748329	0.759365	0.535527	0.915427	1.41509	0.850321	0.819673	0.549217	0.992139	0.618042	0.806942	1.59543	0.925219	0.781227	0.893625	0.659982	1.22985	0.513066	0.709568	0.697887	0.5969	2.15108	2.13457	0.615178	1.77064	0.486765	1.80253	1.59699	1.41363	1.64981	1.08656	2.19405	1.9921	0.812895	1.32292	0.802204	1.24342	0.525181	0.972211	1.01603	2.06849	1.07219	1.26571	1.63764	1.25076	0.404326	1.96658
		0.785695	2.2603	0.897254	1.03594	1.07371	0.88211	0.895425	0.533878	1.44229	0.458681	0.925788	1.75965	0.579656	0.533923	0.756081	0.610875	0.824051	1.06837	0.579536	1.10002	0.509797	2.56564	0.808262	2.39081	1.39551	2.43038	1.63582	0.946226	1.64951	1.45005	0.862857	0.834532	1.96691	1.85657	0.681304	0.734624	1.50673	1.45049	1.80556	0.730006	1.13163	0.747384	0.769501	1.51405	0.632587	1.36279	1.79596	1.87177
		0.830813	0.425708	0.865631	0.704605	1.24367	1.26031	0.921635	1.28237	1.02373	0.837111	0.939898	0.782681	0.568125	0.553791	0.51575	0.950814	0.783971	0.672847	0.606016	0.628673	0.815624	2.11725	1.09179	2.48065	1.35316	2.01748	0.638869	0.671857	0.619616	0.689791	0.756756	0.81294	2.24608	1.76851	1.91296	0.451978	0.653414	0.883219	0.479658	2.30993	1.1422	1.73047	1.34091	0.490799	1.53647	1.28951	1.79875	1.67221
		0.731475	0.945776	0.701591	0.914648	0.824846	0.96302	1.33893	1.04514	0.631747	0.975855	1.75671	1.60568	1.0234	0.733035	0.50143	0.77244	0.932551	0.670403	0.777868	1.24366	1.9735	0.535303	0.586194	0.788049	1.75581	0.698967	1.92199	0.464529	1.86452	1.44827	2.09195	1.68038	2.00729	1.91098	1.93135	0.717035	0.552651	0.761419	1.92748	1.28536	1.42158	1.67806	0.957532	0.796671	1.66206	0.737293	1.69327	0.781827
		0.985197	1.02924	0.702791	1.03813	0.575203	1.41534	0.928038	0.931636	1.36997	1.52965	0.832853	0.475145	0.818383	1.28308	0.637175	1.04072	0.605702	0.625734	0.910494	0.531494	2.01607	0.986291	0.50176	0.703121	0.708609	2.74261	1.68647	1.69664	1.61502	1.53101	0.689566	1.44982	0.790298	1.94444	1.81757	1.88097	1.23658	0.610485	1.73541	1.95153	0.823316	0.616812	1.07692	1.93441	0.954338	1.98092	0.649125	1.68028
		0.570734	0.69111	0.66523	1.58635	0.499661	0.869739	1.01641	0.729916	0.646666	0.847247	1.54578	1.03891	1.83958	0.760879	1.11535	1.58405	0.588803	0.603692	0.816824	0.658572	0.461155	0.505419	1.3114	2.10542	2.35881	2.27133	1.84438	1.58121	1.71535	0.886248	2.12278	0.639124	0.670103	1.99986	1.1617	2.08066	1.56136	1.99959	1.71576	0.602478	2.38617	1.6885	0.559054	1.09305	2.85043	0.641538	1.80578	1.77944
		0.613784	1.2847	0.976425	1.01249	0.99043	0.706884	0.870909	0.86809	0.646996	1.44637	1.08525	0.565022	1.60847	0.755676	0.575788	0.775379	1.01064	0.863576	0.602493	0.628268	0.845928	1.2624	0.656008	1.21898	0.703525	0.643308	1.64587	1.74002	0.765677	0.646142	2.01713	1.54266	2.46738	1.91427	1.86021	0.483167	0.80033	1.5689	2.00941	1.94789	2.09455	2.48082	1.40774	2.11022	1.53612	1.94501	2.43003	1.6652
		0.686582	0.80078	1.05204	1.47666	1.38768	0.552141	1.51681	0.957112	0.976425	0.614053	0.519273	0.997612	0.892081	0.687496	0.581096	0.396829	1.74853	0.985361	1.04327	0.62287	0.876397	0.672862	0.735734	0.568095	1.91191	2.0063	0.760744	0.501955	2.87507	1.55262	1.93108	0.671902	2.29571	1.79782	2.0016	1.8106	0.820917	0.614983	1.85305	1.92634	1.83264	1.79523	1.03111	0.962015	0.814649	1.62482	2.69155	1.64954
		0.576642	0.670598	1.03225	0.829539	0.631657	1.05804	1.22059	1.16723	1.06957	0.522002	1.01058	0.912233	1.05748	0.847187	0.666624	1.4256	0.81288	0.572474	1.90491	0.560688	1.32769	0.585834	0.557074	0.499991	1.21802	1.18617	1.63533	1.83151	0.733844	1.81156	1.81265	2.08498	1.38378	1.87467	1.96228	1.76998	2.05336	1.67887	0.672442	0.516904	0.66442	0.699102	0.755151	1.63979	0.964654	0.893985	2.47439	1.95484
		1.08364	0.719764	0.964879	1.02376	1.01072	0.599989	0.739347	0.978584	1.26907	1.07872	0.986591	1.46482	0.982587	0.870414	0.97566	0.882739	1.34153	0.648991	0.792173	0.917436	0.946886	0.62461	0.688906	1.35385	0.729661	0.523007	1.726	0.595835	0.671422	0.592281	1.99079	0.828324	1.10089	0.679369	1.9561	1.60528	1.7784	1.85188	2.56782	1.90667	0.479013	2.27058	1.90475	1.69172	2.01784	2.04817	1.95523	0.808232
		1.30651	0.760684	1.40654	0.682188	1.09602	0.808637	1.61252	1.03817	0.875212	1.04751	1.27009	1.8623	0.940663	0.739797	0.74593	1.10499	1.09067	0.694319	0.368249	0.735449	1.93484	0.673806	0.937949	0.645662	0.633471	0.52731	2.64879	1.60694	2.17852	1.70361	2.09273	0.703211	0.600094	1.91884	3.32948	0.728731	1.83223	0.591952	3.21346	0.429172	2.14541	2.02203	1.89887	1.95799	0.764418	0.399708	0.890941	2.7119
		0.8949	0.944666	0.778498	0.722074	0.604217	0.64917	0.845478	0.682323	0.576102	0.639694	1.60877	0.670867	1.47775	0.972406	1.00073	0.59681	0.594965	0.553536	1.38745	0.915817	0.884569	0.733169	0.6102	0.692909	0.599179	1.40543	0.714486	0.785605	1.16155	1.75551	0.789744	0.801109	0.52845	3.05566	0.584724	1.5934	1.7311	1.65263	2.72793	1.88381	0.443386	1.18836	1.34947	2.11281	1.22074	2.0131	1.26907	2.08978
		1.17101	1.17264	0.714142	1.11015	0.805113	0.820197	0.606226	0.54154	0.866006	0.590167	0.88127	0.669968	1.43861	0.85266	1.59499	0.517714	0.910689	1.4102	0.864281	0.613724	0.502195	0.632257	0.749169	0.700512	0.521283	0.679114	0.65076	1.66539	0.871883	1.9827	2.21732	2.2604	0.729496	2.49766	2.27342	2.74988	1.93276	1.83661	2.07324	0.712132	1.94334	0.900553	1.8118	0.566971	1.29758	1.66794	0.633186	0.73242
		0.593916	1.02294	1.00136	0.804873	0.800959	1.1901	0.603692	0.504849	0.89508	0.795127	0.538886	0.503724	0.798245	1.84829	0.761179	1.47276	0.461695	0.5277	0.537942	1.68329	1.49189	0.933586	0.607516	0.587093	1.44989	0.693914	0.802474	1.74003	1.14523	1.95231	0.73086	0.988645	1.60403	0.394669	1.34617	2.00475	1.90088	0.503784	0.583525	1.80238	1.91923	1.51966	2.12436	1.82807	0.667434	1.77271	0.892861	0.615913
		0.865721	1.27618	0.659847	0.518254	0.89406	0.531734	1.0098	0.837981	0.901407	0.884854	1.2159	0.573523	0.552246	1.36828	1.70729	1.02337	0.797811	1.77795	0.901752	2.07922	0.815429	0.703375	0.890371	0.869379	0.531029	0.580466	1.91449	1.65789	0.709718	1.79596	1.45989	2.00918	0.653309	2.06546	0.730156	2.15463	1.91508	2.85208	1.0435	0.874522	1.99516	0.848642	2.02122	1.59049	1.24144	2.71155	1.56958	1.20331
		1.1231	0.955298	1.31062	1.07648	1.08515	0.468247	0.902307	0.710438	0.873098	1.15234	0.533458	0.343388	1.05107	0.864476	0.571679	0.557074	0.840545	0.757101	0.833288	0.78601	0.594066	0.892036	1.43263	0.649665	0.702461	0.801769	1.10976	0.654493	0.745975	0.656143	0.987266	2.14347	1.41185	1.41111	0.521463	1.23662	1.81055	2.27178	0.472506	3.10525	2.94805	0.666369	1.8955	1.66695	0.90874	1.89768	1.1259	0.511971
		0.604967	0.538826	0.811126	0.650265	0.586554	0.882319	0.972991	1.27415	1.06437	0.729916	0.761134	1.08887	0.986456	1.61906	0.634671	1.08953	1.30512	0.674061	0.788439	1.76714	0.69006	1.42582	0.47408	0.837696	0.71777	0.75938	0.847937	2.80509	0.74569	2.21692	0.892291	1.83184	0.634791	0.876427	1.63318	0.446595	1.80184	0.607711	0.886638	2.09977	2.63219	0.697723	1.99555	0.73086	0.859078	0.781946	0.887253	0.824291
		1.21442	0.610875	0.559519	0.562697	0.916852	0.637055	1.02456	1.15056	0.707514	1.11946	1.08214	0.850081	1.02478	1.02295	1.59178	0.663715	0.750053	1.42668	1.56316	1.37454	0.536052	2.15464	0.542335	0.513306	0.665559	0.69165	0.619451	0.635001	1.65092	3.03358	1.63617	0.631942	0.525151	0.590617	0.668303	0.551616	1.73378	1.40164	0.752317	0.55685	1.93058	0.653789	0.698982	1.63914	1.69676	1.93208	0.797121	0.703405
		0.986621	0.723288	0.679609	0.791813	0.817873	1.22668	0.983592	1.40752	0.739722	0.843769	1.16227	0.876861	0.765872	0.518959	1.04714	1.05964	0.694529	1.17904	0.620366	1.34472	0.874837	0.904196	0.877056	1.67734	0.906596	0.710273	1.14423	0.779337	0.621176	2.70241	0.60966	2.0397	0.971402	0.797106	0.730276	1.21638	0.611969	0.736933	1.5673	3.09381	0.77235	0.910314	0.631822	1.85742	0.843544	0.77355	0.910569	0.503094
		1.60196	1.03274	0.892816	0.950619	0.97518	0.770131	1.19509	0.655678	1.23463	0.580031	0.530774	1.0183	1.43352	0.910134	0.687916	1.06899	0.736618	0.437943	0.538016	1.06432	0.783791	0.852091	0.788499	1.66641	0.653879	0.86779	0.467123	2.1151	0.63704	0.60951	0.619122	3.10705	0.6646	0.563432	0.909579	0.764898	1.82363	0.626799	0.708848	2.02511	1.19282	0.755226	2.47916	1.71783	0.767042	0.651675	0.701171	0.751103
		0.577542	0.75854	1.09983	1.15625	0.682338	1.22232	0.532828	1.18714	0.78457	1.01764	1.23326	0.543924	0.807707	1.61364	0.652259	0.345308	0.548153	0.785065	0.844144	1.11901	0.713617	0.551766	1.80265	0.824456	0.660896	0.782171	1.45665	1.47172	0.897104	1.10311	0.590407	0.804753	1.04637	1.6538	0.760819	1.75156	2.9598	1.72934	0.645347	1.17869	0.580151	1.18422	0.842314	2.88147	0.681154	0.900313	0.584964	1.04831
		1.55858	0.599464	0.86791	1.24208	1.18056	1.08645	0.831173	0.795471	1.35073	1.08088	0.681903	0.838281	0.495027	1.1702	1.47684	0.716106	0.954383	1.41816	0.982273	0.423204	1.02093	0.563882	0.713767	0.602238	0.986741	0.838281	0.71717	0.791393	0.731085	2.26258	0.599569	2.28192	0.952988	0.478249	0.851776	0.639274	2.18102	1.0427	0.904166	0.517459	0.443881	0.679759	2.34657	2.18468	0.954248	0.887058	0.831938	1.54302
		1.25016	1.2192	0.524387	0.824066	0.944771	0.758015	0.551796	0.565067	0.757161	0.845673	1.08645	1.36843	0.696538	0.616827	1.0446	1.12211	0.640879	0.541675	0.411733	0.90925	0.991689	1.35772	1.42377	0.869244	1.62688	0.619841	0.707064	0.608475	0.884374	0.937469	0.750713	0.808892	0.835897	1.25097	0.905786	0.700287	0.693659	0.741656	0.694979	0.923194	0.884629	0.993863	1.08666	0.773775	0.584874	1.2522	1.06779	0.67679
		0.70522	1.04828	1.01343	0.814754	1.31782	1.26628	0.645077	0.981463	1.41762	0.688291	1.42963	1.15798	0.658017	0.73185	0.578292	0.701996	0.594726	0.803254	0.994748	0.694094	0.701606	1.12207	1.01794	0.947725	0.835207	1.60147	0.845748	0.645017	0.838041	1.53678	0.931471	0.491894	1.7478	0.577107	1.03801	0.546968	0.70558	0.777208	1.00781	1.62945	1.72891	0.976515	1.10854	1.17973	0.863846	0.479163	0.877536	0.638464
		1.18932	0.846303	0.778093	1.26507	1.22028	0.599779	0.575383	0.984687	0.666954	1.19711	0.525241	0.714906	1.19851	0.522917	0.88193	1.45775	0.499586	0.749723	1.03396	0.630083	0.714276	1.22841	0.518704	2.05139	0.870849	1.67727	0.97575	0.475759	2.00512	0.655423	0.853515	1.36994	1.03472	0.860458	0.608386	0.542305	1.25201	0.929522	0.726167	0.694079	0.77343	0.630352	1.54473	1.0104	0.611354	0.672442	0.736843	0.80045
		1.08639	0.802069	0.572144	0.746994	0.715416	1.0617	0.7583	1.37222	0.749453	0.743321	0.779847	0.60906	1.44053	0.592177	0.458906	0.517909	0.942327	0.949465	1.18468	1.48001	0.518374	0.52959	0.709088	0.510847	0.960216	0.814949	0.700946	1.57031	0.685847	0.679249	2.25193	1.53061	1.64048	0.874447	0.918516	0.838656	0.904511	0.604442	0.770041	0.634896	0.662516	0.685127	0.78667	1.63483	0.84143	1.56896	0.960546	0.847217
		1.02468	0.897659	0.780732	0.797541	0.599794	1.04006	1.17864	1.09617	0.979948	0.730171	0.748224	1.19414	1.01363	0.644882	0.56808	1.50047	1.2053	1.03024	0.666459	0.840425	0.481862	0.723918	1.62879	0.501985	1.985	2.43041	0.901587	0.598699	0.577632	0.52863	0.775289	0.567631	0.812475	0.73119	0.761119	0.859048	0.505823	0.873128	1.04769	0.620891	0.707349	2.13314	0.848387	0.683313	0.754102	0.564557	0.755691	0.866485
		0.662351	1.18704	0.441347	0.998002	1.20397	1.26427	0.750833	1.04379	1.06561	0.85353	0.512766	0.794902	0.776503	0.515	1.06812	0.78679	0.672307	1.16435	0.716061	0.982393	0.98908	1.82343	0.784211	1.24459	0.7323	0.931276	1.80835	0.482987	1.01438	1.63698	2.41414	1.71867	0.661841	1.12013	1.71633	0.721789	1.67716	0.688246	0.848072	0.507248	0.672817	0.570794	0.646516	0.504114	1.2016	0.909684	1.5991	1.07176
		0.775394	0.533368	1.18263	0.82669	0.767822	1.16104	0.965779	1.00679	1.11416	0.8662	0.944442	1.48508	1.30623	1.16885	0.659787	1.14816	1.46779	0.587048	0.416007	0.501085	1.13932	0.901138	1.19273	1.02708	0.640819	0.629573	0.87989	0.684677	0.848702	0.573733	0.571799	0.694799	0.890956	1.10742	0.876547	1.1735	0.620441	0.961115	1.03453	0.889592	0.817888	1.02915	0.594171	0.848387	0.621806	0.60972	0.485671	1.1549
		1.03279	1.05392	0.927078	1.13181	0.707664	0.990565	0.931621	0.667794	1.01111	1.23141	0.54199	0.672772	1.26636	1.27849	0.600199	1.55386	0.543759	0.610215	1.56382	0.929762	1.22656	0.609195	0.871463	0.598129	1.3455	0.58264	1.04105	0.518059	2.07618	0.575143	0.626529	1.59613	1.97263	1.06272	1.09993	0.661391	0.699537	0.622615	1.21518	0.571034	0.771285	1.18429	0.93612	0.737218	1.05357	0.870444	0.649755	0.705235
		0.800795	1.11826	0.547718	0.947845	0.991809	0.790358	1.07615	0.944127	0.971716	0.805833	0.97479	1.01106	0.752407	0.662606	1.17684	0.435034	1.41866	1.30615	0.626844	0.940618	0.487395	0.801829	0.568365	0.526366	1.15556	1.48238	2.47508	0.724848	1.11015	0.657312	1.59114	0.714321	0.614008	0.938099	1.07188	0.859543	0.727801	0.647851	1.11137	1.24249	1.1301	0.491804	0.715986	0.917512	0.709898	0.722988	0.609705	0.655408
		0.977414	0.980923	0.864521	1.31325	1.11382	0.70591	1.0578	0.661361	0.801139	1.48537	0.938414	0.880265	0.39251	1.2231	1.02658	0.85458	1.05272	1.4056	1.21817	1.06447	0.591847	0.698022	1.05447	1.79647	0.857729	1.13478	0.855149	0.762499	1.71751	0.793717	1.10064	0.647941	0.560898	0.401882	2.21897	1.09061	0.809386	0.941323	0.860218	0.94975	0.708189	0.627503	0.586838	0.903492	0.966768	0.802669	1.09724	0.779982
		1.1379	0.788094	0.995438	0.766307	0.89505	0.894	1.30615	1.03883	1.35869	0.618252	0.694124	1.07522	0.64917	1.77125	0.669923	0.832673	1.51302	0.81273	0.573958	1.04191	0.644387	0.517114	1.02012	0.617532	1.76216	0.552696	0.75887	0.895754	1.24477	0.806792	1.89035	0.841984	1.27964	0.9073	0.619946	1.38191	1.11685	1.01247	0.718025	0.835087	1.00042	0.945926	0.663685	0.857129	0.634296	0.801514	0.975855	0.654374
		0.519603	0.951309	0.602808	1.04095	1.3071	0.674796	0.702746	1.38525	0.784436	0.879351	0.581021	0.604307	0.563747	0.672577	0.661736	0.776713	1.25595	0.750248	1.08882	0.694544	0.704275	0.653654	1.06188	0.765962	0.668648	0.955028	1.61937	0.866006	0.572279	0.707184	0.477499	0.552081	1.14426	0.670673	0.934275	0.891226	0.614488	1.1493	0.659682	1.12016	0.660146	0.924124	0.774329	1.20836	0.626664	1.08683	0.653774	1.09768
		0.577392	0.740007	1.43392	0.787959	1.18987	0.740697	1.30795	0.67883	0.856934	0.80048	0.846498	0.659277	0.652019	1.11485	0.57012	1.06603	0.538196	1.00217	0.793777	1.04021	1.14043	0.829614	0.760789	1.09145	0.476539	0.859888	0.981298	1.88503	0.735554	0.592296	0.764763	0.804783	0.756756	0.404581	1.53545	0.639769	1.33553	1.50652	1.99134	0.962795	0.849632	0.750428	0.944007	0.622885	0.553716	1.00274	2.17598	1.00484
		0.631177	0.594051	0.631162	0.829164	0.981658	0.943392	1.69222	0.696943	0.51527	1.01045	0.591367	0.893595	0.594291	1.2591	1.36523	0.797661	0.58153	0.945011	1.27463	0.767597	0.71873	0.429936	1.08301	0.782996	0.508552	1.77831	1.03058	0.864956	1.08749	0.815459	0.764508	0.798275	1.9996	2.1609	1.10008	0.645812	0.923929	0.860757	0.579596	1.22682	1.02555	0.666954	0.977669	0.849377	2.08807	0.684947	0.85341	2.01847
		1.10353	1.05146	1.22566	1.12535	0.92234	0.633411	0.690915	0.692265	0.669743	1.25195	0.571574	0.580301	0.875722	1.19995	0.509422	0.578142	0.622165	0.693074	0.593676	0.631762	1.49319	0.487035	0.647476	0.563657	0.82711	0.640189	0.859468	1.01917	0.640324	2.16499	1.03772	0.970412	0.601998	0.681454	1.04141	2.39147	1.06773	0.802519	0.914318	1.63939	0.922924	2.01821	1.14388	1.62897	1.15492	1.48892	0.572864	0.55448
		0.867685	0.62311	1.3524	1.10836	0.995153	0.506318	1.06375	2.02703	0.950364	1.00727	0.442667	1.10691	0.615388	1.27592	0.846228	0.722328	0.754297	1.38693	0.904361	0.806987	0.900403	1.03601	0.707184	0.701891	0.61065	1.24178	0.522437	0.814724	0.562113	0.715206	1.04192	0.679309	0.872933	0.917422	1.07593	0.647416	1.49682	0.923764	1.37601	1.64828	0.642078	0.791543	0.63731	1.02763	1.57718	0.654868	1.46521	0.879051
		1.29861	0.580136	0.994853	0.751013	0.785155	0.73236	1.15655	1.03787	1.24118	1.00709	1.17045	0.844743	0.654269	1.3522	1.51086	0.728206	0.641523	1.07668	1.20875	0.615838	0.594186	0.716975	1.01634	1.15237	0.761104	0.846033	0.578562	2.06448	1.96087	0.967263	0.572459	0.801049	1.07513	1.56623	0.709898	1.55737	0.781242	0.543325	0.941443	0.84119	2.17844	0.896984	0.850846	0.561213	0.598819	0.665994	1.0065	0.559549
		0.75938	0.702041	1.17123	1.07711	1.0542	1.94204	1.30726	0.910734	0.685097	0.897704	0.503844	0.675216	0.698502	1.2766	1.30803	2.23711	0.61086	0.56868	1.01946	1.35346	0.664885	1.15762	1.31983	1.0258	1.06818	0.93645	1.68068	0.647491	0.675336	2.28703	1.40495	0.915877	0.971282	1.23069	1.11983	1.09133	0.631102	0.644957	0.895485	0.90874	0.802834	1.13295	0.949	0.619346	1.26231	0.770236	1.3903	1.2981
		1.50251	0.75803	1.02747	1.01363	0.647446	1.10658	0.696673	0.682758	0.62269	1.08176	0.563237	0.549457	1.02009	0.9623	0.563477	0.753337	0.993668	0.750038	0.523337	0.815024	0.714111	1.15631	0.477364	0.956122	0.953243	1.2144	0.900193	0.689596	1.49406	0.904691	1.0503	0.388057	1.39201	1.1635	1.95087	0.601863	2.21057	2.39877	0.824966	0.652919	1.27963	0.875182	0.994823	0.819433	1.16389	1.00129	0.710213	1.22347
		0.961085	0.951234	0.694259	1.08167	0.593136	1.27604	0.906266	0.75845	0.728131	0.74416	0.69234	0.522782	1.96282	0.695128	0.547178	1.03885	0.532693	0.908155	0.632452	0.766712	1.01208	0.655483	1.00422	1.13901	1.02667	0.995903	0.894915	1.52255	0.822027	0.667479	0.535078	2.22609	1.02433	1.06845	0.615058	0.446085	0.587258	1.18609	1.79248	2.49923	1.01412	1.03214	0.884764	2.07053	0.793417	0.482087	0.638629	0.724263
		0.892231	1.38961	0.957277	1.06707	0.707739	0.437014	0.872498	1.23042	2.16663	0.841699	0.417161	0.787974	0.650025	1.03133	1.00174	0.736843	0.571469	0.607636	0.722943	0.933301	0.561423	1.33307	0.886413	0.754836	0.578876	0.633261	0.548288	1.09347	0.831503	1.63957	0.817363	0.544914	0.809161	0.802414	1.52804	0.988555	1.38583	1.25688	0.496002	0.900538	0.850456	0.742466	0.552951	0.561213	0.890716	0.985541	1.17521	0.960081
		1.25468	1.55785	0.861312	0.955088	0.425138	1.18555	1.35157		0.906506	0.763443	0.750908	2.08774	1.34067	0.509902	1.15274	0.653744	0.658572	0.915172	0.858868	0.738627	0.627518	0.862857	0.640279	0.61077	0.611519	1.07735	0.809311	0.6921	0.889322	0.992319	0.931606	1.49237	1.07759	2.01371	0.47327	0.83966	1.03891	0.927078	0.927963	0.596825	0.681469	1.25829	2.16639	1.47609	0.543729	0.58156	0.574483	0.930182
		1.02007	0.843379	1.0207	0.638989	1.56088		0.618987		1.04054	0.675501	2.04427	0.857399		0.676415	1.36726	1.1123	0.657103	1.19031	0.62296	1.14453	2.12095	0.593376	1.34329	0.577017	0.814649	0.873293	1.26684	0.891526	1.35878	0.770266	1.16377	1.11103	0.538961	0.523922	0.957022	0.673267	0.729076	0.734084	0.977609	1.17468	0.933481	1.44695	0.539861	1.00613	0.761119	0.629243	1.03358	1.0944
		1.25811	1.41815	1.01357	1.02768	0.901332		0.743935		1.33386	1.0819	1.04287	1.16186		0.680839	0.994403	0.667989	0.775874	0.498836	0.590077	1.3184	1.31801	1.0926	0.978014	0.981223	0.476689	0.842599	0.867265	0.679954	0.42037	0.734204	0.983472	1.05092	0.75869	0.895155	1.05033	0.79907	0.495087	0.738073	0.987056	1.48643	0.902667	1.1594	0.804228	0.700751	0.69003	0.879995	1.97059	1.91149
		0.790448	1.08917	0.648031	1.50314	0.835087		0.618717			2.98663	0.938369	0.897899		0.614878	1.18221	0.544209	0.689715	0.563372	1.1385	0.814125	1.02637	0.528315	0.850186	0.842134	1.04649	1.17803	1.08293	0.59714	0.554196	1.07308	0.631687	0.768481	0.758975	0.848762	1.54473	2.06826	1.01474	0.568485	1.52234	0.555485	1.85012	0.646277	0.690315	0.896159	1.94531	2.22324	1.11057	0.486136
		1.28578	0.733095	1.06512	0.997147	0.79826		2.05765			1.89545	1.3429	1.25147		0.779697	1.05089	1.32589	2.18481	0.540281	2.19906	0.973936	1.09133	1.26762	0.656878	1.28167	0.678395	0.497516	0.663685	1.71601	1.08645	0.508792	0.533338	2.23218	0.453298	1.05062	1.09754	0.499706	0.610425	1.73198	0.925159	0.838716	0.619946	1.04835	1.11832	1.39735	0.909489	0.505673	1.36471	0.661091
		0.697333	1.35174	0.70405	0.883609			0.988555			0.583525	1.01069	1.23054		0.557989	0.618102	0.517219	0.722538	2.03998	0.906491	0.613034	0.96326	0.882409	0.848537	0.828144	0.819927	0.733904	0.620756	1.22673	0.811755	1.1256	0.814544	0.510877	0.605042	1.49279	0.888707	0.991014	1.92361	0.889007	0.518014	0.722373	0.588563	1.19305	0.7737	2.06961	0.722913	1.26282	0.918921	0.789579
		1.22706	1.15712	1.03178	0.413907			1.24541			3.67666		0.885858		0.836736	0.75992	1.07593	1.03517	0.566671	0.512151	0.562038	0.603692	0.558349	0.670867	0.890506	1.27216	0.585564	0.954113	0.552396	0.907825	1.87324	0.479073	0.693299	1.0881	0.526666	0.935415	1.2953	0.482357	0.852735	0.84059	1.93565	0.574708	1.12075	0.511551	1.0493	1.06021	0.663445	1.13857	0.966064
		0.686222	0.801424	0.688891	0.783176			1.01279			0.587678				1.01967	0.419635		0.385178	1.11659	1.17973	0.682278	1.49052	0.816089	0.591217	1.22811	0.873353	1.03771	0.644687	0.495732	0.531779	0.587948	1.26403	0.849661	0.858778	0.793642	1.2528	0.952823	0.465443	0.390081	0.821352	0.92048	0.850366	0.591577	0.682128	0.9206	1.13216	1.11406	1.02501	1.37268
		0.995288	0.918171	1.29303	0.819238			1.23613			0.519918				2.02451	0.626244		0.607816	0.984867	1.05038	0.931606	0.811591	1.75069	0.678695	0.914258	0.52872	1.06455	0.765273	0.946226	0.870414	0.821172	1.07635	0.890956	0.631897	0.880415	0.537927	0.364321	0.957667	0.928592	0.890431	1.2201	0.906431	0.602358	0.925039	0.978269	1.44086	0.666084	1.19407	1.09905
		0.982033	0.912698	0.978794	1.17018			1.25256			0.972751				1.0962	0.541135		0.756231	0.570719		0.468967		0.824696	0.584649	0.907	0.678889	1.16024	0.614908	0.541645	0.842074	1.47734	0.708384	1.06447	1.08341	0.467408	1.00746	0.793597	1.406	1.01396	1.09953	0.61095	0.789984	0.434615	0.640714	1.053	1.27847	2.10044	1.00133	0.561333
		0.741147	0.910359	0.554375							0.737263				0.706329	1.17497		1.19218	0.922055		0.723438		1.45308	0.502375	0.660671	1.221	0.466643	0.664315	0.98971	0.575008	0.498596	0.913058	1.04195	1.14751	1.14238	1.41678	0.738193	0.919926	1.32888	0.585984	1.01237	1.70943	1.28925	0.701186	1.1017	0.564227	0.725342	1.03727	0.615493
		0.919401	0.842299	1.90214							0.969737				0.709163	0.606931		1.26643	0.88202		1.14102		0.70333	0.702476	0.553566	1.27084	0.547403	1.30965	0.89412	0.607501	0.742871	0.589463	1.57833	1.14955	0.901902	0.728326	0.925069	0.548947	1.0201	0.593931	1.10194	1.09374	0.939928	1.8387	1.44202	1.01408	0.887223	0.608655	0.802024
		1.25189	0.657522	1.05726							1.98102				0.847562	0.532184		0.82678	1.02106		0.617562		0.51527	1.07279	0.806238	0.772785	0.912443	1.01869	0.959721	1.1357	0.937319	0.485236	0.604727	0.927303	0.729451	0.544704	1.08845	1.10755	0.743066	1.10835	1.47755	0.59567	0.778888	0.848072	1.066	1.20032	0.73254	0.886773	1.33686
		1.30836	1.0526	1.23754							1.91051					0.566716			1.01823		0.726947		0.692609	0.649965	0.529065	0.408494	1.3386	0.5144	0.846423	1.22782	0.428812	0.557779	0.519753	0.985541	1.11364	0.956857	0.866185	1.10428	0.598579	1.16524	0.768197	0.82714	0.625149	0.888017	1.212	0.822626	0.964939	1.23332	0.981928
		1.05315	0.712957								1.17359					0.640459			1.01027		1.90898		0.593496	0.655588	0.737233	0.578217	0.789159	0.729436	0.69015	0.511926	0.918531	1.49606	0.887627	1.55583	0.996337	1.04303	0.79913	0.649245	0.901317	1.61486	0.936839	0.418736	1.15364	1.09226	0.892891	0.683703	1.32674	0.665275	1.00913
		0.618822	1.15492								2.49079					0.599104					0.849482		0.432201	0.492628	1.21863	0.499751	0.654748	0.863681	0.602118	0.677585	1.27538	1.13745	1.11892	0.776833	1.25271	0.930857	1.10908	1.16411	1.12568	1.02954	0.996982	0.839405	0.92051	0.965929	0.924544	0.756606	1.10979	0.883234	0.687901
		0.940573	0.888542								1.36594					0.722943					1.3205		0.502675	0.911889	0.455337	1.08326	0.501475	0.63764	0.706509	1.04478	0.811471	0.803164	0.919356	1.10026	0.544254	1.54653	0.737323	0.943962	0.761314	1.0464	0.770686	1.44082	0.917541	0.6915	0.555545	0.986366	0.794242	1.1351	0.513276
		0.756696	1.57169								1.20422					0.809686					0.860472		1.16444	0.805023	0.602793	1.00292	0.796911	1.00973	1.00024	0.899863	0.697977	0.911484	0.518134	1.04051	0.774524	0.857054	1.26103	0.657013	1.34305	0.858928	0.71801	0.740967	0.572744	0.874028	0.829899	0.561843	0.59537	0.910044	0.883609
		0.657402	1.08145								1.03732					2.22738					0.662126		0.440717	1.35492	0.715941	1.40179	0.532723	1.51606	0.546084	1.4039	0.783566	1.05748	0.907855	0.708099	0.714891	0.794242	1.02841	1.02126	0.763758	0.97614	0.425678	1.09604	0.667074	1.41426	0.776923	0.643443	1.43014	0.767207	0.496947
		0.691335	0.998287													0.938909					0.619272		0.780897	1.6897	0.988135	0.796836	0.707304	0.774224	1.24619	0.687346	0.858838	0.611729	0.763578	0.773939	0.743036	0.979798	1.37301	1.44358	0.651135	0.837726	1.30519	1.06192	0.930632	1.24995	1.20577	0.824906	0.710603	1.04864	1.07311
		1.11982	0.763128													0.520908					1.16957		0.872918	1.18899	0.488595	0.943362	0.430761	0.845463	1.05844	0.829584	0.84116	0.746065	0.583975	0.927363	0.557389	0.955882	0.652364	0.864881	0.69084	0.977909	0.771975	1.01994	1.0822	0.815774	0.816389	0.977534	1.24704	1.37859	0.54304
		0.670763														1.36477					0.490604		0.524132	0.511311	0.883849	0.526471	0.859678	0.887792	0.941728	1.11751	0.553011	0.991899	0.513815	0.998182	0.701501	0.700527	0.767747	1.06662	1.02367	0.459895	1.09707	0.712612	1.45439	0.496377	1.03573	1.20107	1.0651	0.479358	0.81279
		0.601308														0.458171							0.685022		0.767852	0.613379	0.67859	0.755661	1.52002	0.548498	1.04909	0.694979	0.742676	0.517084	0.591427	0.83915	0.582955	0.741386	0.905066	0.793492	1.05096	0.713302	1.03157	0.913328	1.02888	0.910479	0.639199	1.18146	1.03636
		0.739977														1.50447							1.91194		1.41236	0.55655	1.45581	0.792907	0.764718	0.615208	0.425348	0.631087	1.18021	0.977939	0.911544	1.0077	1.10968	0.836676	1.72537	1.48772	0.755301	0.546203	0.811755	1.46562	0.438213	1.11172	0.610215	1.01856	0.637985
		0.496332																					0.861012		0.797556	0.668318	0.418226	0.614788	1.03112	0.858103	1.468	0.861222	0.565996	1.17954	1.37343	0.449954	0.760984	0.527445	0.928173	0.942027	1.16359	0.89313	0.809626	0.728686	0.665514	1.25001	1.11293	0.909909	0.875617
		0.928158																					0.70402		0.885528	0.616782	0.47471	0.782261	0.490004	0.911499	0.675246	0.819763	0.849542	1.29515	0.817828	0.836331	1.58848	0.417056	1.0354	0.652709	1.12868	0.86845	1.05786	0.490529	0.963215	1.38279	0.577932	0.751808	1.46159
		1.5272																					1.1939		1.61904	1.22413	0.517669	0.692864	0.770896	0.75833	0.79856	1.38436	0.506033	0.789564	0.96317	0.527295	0.674796	0.998482	0.825266	0.476374	0.862602	1.46749	0.490334	1.24991	1.2845	1.10949	0.983877	1.10524	1.07083
		0.945611																					0.873128		0.838521	0.557179	0.684572	1.35093	0.738687	0.425993	0.971297	0.723333	0.652604	1.05708	0.737353	1.10188	0.833438	1.02645	0.746694	1.40326	1.02979	1.11802	0.960801	0.550507	1.41458	0.837741	0.552231	0.709793	0.607306
		1.13883																					1.39362		0.851131	0.616168	0.495012	0.944996	0.675186	1.03241	0.783311	0.741821	0.82546	0.805773	1.00838	1.35709	1.06683	0.860637	0.779637	0.673491	1.51423	0.713302	1.14358	1.01271	1.03103	0.719914	0.851401	0.674406	0.471411
		0.400862																							0.67802	0.449054	0.996067	0.420175	0.502854	0.694604	1.6662	1.13588	1.12229	0.440582	0.727082	0.712192	0.700392	0.55547	0.904136	0.506903	1.07044	1.14495	1.272	0.757281	0.919131	1.07822	0.884883	0.507533	1.19336
		1.41473																							0.708174	1.75726	1.7604	0.919101	0.818038	1.1137	0.755646	0.454392	0.468607	0.944067	0.695099	0.563642	0.791018	1.30644	1.01844	0.696043	0.778708	0.980968	0.759005	1.16284	0.713137	0.724413	0.747909	1.10751	0.858823
																									1.29819	0.838191	0.737878	0.494862	0.714741	0.685127	1.00308	0.389166	1.01923	0.628043	1.03382	0.589013	0.841055	0.885873	0.889067	0.565081	0.847997	0.90784	0.988675	1.02105	0.992934	0.550357	1.11106	1.13429	0.626034
																									0.567541	1.59796	1.54376	1.14481	1.11664	0.713842	1.07851	0.537147	1.71544	1.80679	0.539246	0.4482	0.772635	1.21996	0.695638	1.39125	1.03273	0.931516	0.935115	1.40414	0.737173	0.90826	0.82666	0.675801	1.11617
																									0.591487	1.07377	0.905966	0.527131	1.23985	0.763713	1.06626	0.667389	0.63584	1.56193	0.789339	0.519138	0.765737	1.01908	1.35169	1.64012	0.909474	0.835807	0.788034	0.706614	0.652274	0.909924	1.08995	1.00267	0.533548
																									0.500575	0.660236	0.563582	1.80784	0.672322	1.88474	0.801439	1.09364	1.07299	1.10685	1.38525	0.479613	1.03519	0.725462	1.13066	1.09578	0.760699	0.930662	0.761539	1.16305	1.07206	1.06426	1.533	0.873473	0.945026
																									1.36051	0.483407	1.1318	1.5046	0.646112	1.02256	0.645062	1.8732	0.631702	1.58712	1.24444	0.65007	0.86641	0.500935	0.74602	1.11991	0.92075	1.03552	0.67739	1.08064	0.953453	1.21379	0.664975	1.31783	0.941143
																									1.22325	0.557299	0.863351	1.03816	1.11785	0.526111	0.922565	0.779322	1.1629	0.552141	0.777988	1.9062	1.12292	0.806957	0.471111	0.976575	0.941368	1.44118	0.506558	0.822671	1.02649	0.584409	1.20945	0.791798	1.31034
																										1.143	0.54139	0.594876	0.481637	1.17767	0.760879	1.58315	0.782786		1.2633	1.50997	0.924919	0.517114	0.506198	0.760654	0.549847	0.563687	0.746589	0.788574	0.720124	0.820977	0.855449	0.705385	0.842584
																												0.628673	0.718925	0.818803	1.21331	1.48807	0.667509		0.567721	1.10581	0.502525	0.509707	0.574513	1.03621	1.32709	0.612404	1.55578	1.00169	0.730695	0.733889	0.539651	1.11149	1.39305
																													0.587078	1.36472	0.817963	0.786175	0.684228		0.723438	0.938069	1.29026	0.62398	1.86653	1.02421	1.06159	0.74656	1.19477	0.994673	0.623665	1.15909	0.687256	0.775154	0.738553
																													1.98699	0.672772	0.656053	0.794302	0.779952		0.679984	1.56112	1.05429	0.980518	1.46181	1.16023	0.774239	1.14163	1.03763	1.07453	0.964474	0.660401	0.722433	0.647296	0.770686
																													0.969092	0.639799	0.466178	0.558934	1.03538		1.50156	0.70333	0.697468	1.75914	1.07396	0.690525	0.487815	1.67457	0.863082	0.679879	0.981388	0.832913	0.659157	0.772875	0.588068
																													1.6692	0.599314	0.521283	0.504099	0.741386		1.72958	0.465023	0.636155	1.40857	0.996997		0.656518	1.15264	0.791333	1.00271	0.684677	1.06324	0.951249	0.503829	0.969887
																													0.628598	0.510382	0.747114		0.8		1.09059	0.434795	0.426428	1.1089	0.515975		0.709028	1.17263	0.980473	0.654793	1.76996	0.456761	0.919641	0.694469	0.690165
																													0.561588	1.16865	0.62425		0.584139		0.630532	0.505988	0.605057	0.747894	1.42329		1.22959	0.829389	0.933885	1.20571	1.24433	1.87476	0.93597	0.781242	0.716541
																													0.852495		2.0074		0.959436		0.788964	1.20571	0.587993	1.51743	1.05474		1.71966	1.20687	0.580421	1.11706	0.959811	1.36312	1.15005	0.571259	0.536637
																													0.665155		1.81229		0.94825		1.10466	0.516829	1.80743	0.959406	0.541015		1.0112	0.860922		1.05617	0.738627	0.932776	0.475804	1.74045	0.96356
																													0.489479		1.01375		1.27516		0.655423		1.61676	0.503139	1.18918		1.25922	1.06467		0.607171	0.885618	0.610845	1.37742	1.01336	0.720889
																													1.18935		0.693539		0.465443		0.782426		1.03195	0.59489	0.455262		0.862677			0.580541	1.26444	0.879321	0.752422	1.26324	0.993998
																															1.07693		0.664855		1.70139		1.42938	1.33206			1.08299			0.374427	1.04771	0.712507	0.768317	0.862932	1.29117
																															1.23799		0.546054		0.756876		1.53041	0.523967			0.846753			0.477289	0.720619	1.50783	0.493678	1.11304	0.682728
																																	0.447165		0.48891		1.00497				0.632122			0.730935	0.730321	1.0321	0.50074	0.501175	1.5731
																																	0.970337		0.552396		0.46048				0.443701			0.550627	0.682488	0.595355	0.742676	0.620741	1.14078
																																	0.694514		1.23181						0.476674			1.55951	1.24264	0.75827	0.610515		1.3007
																																	0.668933											1.09565		1.41498	1.22764		0.941638
																																	0.443251											1.01976		0.451109	1.63059		1.1769
																																	1.7045											0.787809			0.863861		1.00157
																																	1.53207											0.85392			0.824726		0.967878
																																	1.07007											0.754762			1.01066		1.18257
																																	0.710588											0.939208			1.07929
																																	0.892006											1.01111			1.16011
																																	0.673357														0.660536
																																	0.693509														0.685247
																																	0.845253
																																	1.33545
																																	0.77103
																																	0.600049
																																	0.590317
	Site 4	0.534593	0.613914	2.23303	0.64495	2.41264	2.69455	2.28271	2.06266	0.601603	2.38547	2.00364	2.22334	2.49209	2.4264	2.4608	0.51666	2.48788	2.54276	0.567804	1.88956	2.04979	2.78131	1.9629	0.656467	2.49011	0.831564	0.977622	2.34285	2.80185	2.49709	0.502955	0.500082	2.06267	2.23283	2.3214	2.15704	2.64576	0.540379	0.659764	2.28043	0.545248	2.53842	2.42578	2.46524	0.55221	2.0451	2.13034	0.915468
		2.28619	2.18958	1.87984	0.548107	0.604106	0.662527	0.491095	0.581058	0.75833	0.551882	2.55205	2.40952	2.41234	0.431649	0.903718	0.868127	0.401037	0.469689	2.26421	2.42218	2.62435	2.6701	2.84822	2.04058	0.908095	2.93232	0.565465	0.58114	0.954615	0.535413	2.19827	2.46546	2.47943	2.01663	1.77855	2.17659	1.9946	0.530284	0.551362	2.23211	2.37254	0.629699	2.13721	1.99813	0.445929	0.907698	0.908191	0.948638
		0.49472	0.802005	0.623461	2.28433	0.736691	2.77217	0.60055	2.30362	1.99287	0.880547	0.583767	0.871697	0.825655	2.32921	0.719101	0.633474	0.815697	0.825901	2.3535	0.776837	0.774047	0.651475	2.70671	2.47699	0.685944	0.469183	2.02116	2.83076	0.531912	0.949472	2.07757	2.15403	0.686218	1.34378	0.560458	0.857731	1.78886	0.704793	0.483709	2.06187	2.22331	1.09594	0.819035	0.691976	0.550706	0.62078	0.601494	0.438393
		0.687873	0.570923	0.76439	0.679625	2.27961	2.65982	0.794113	0.769642	0.815013	0.758262	2.44961	0.85174	0.935602	0.740466	1.13853	2.1539	1.06144	1.47859	0.704875	2.30116	0.835723	0.479811	0.639697	2.56105	2.11382	2.57615	2.77491	1.02128	1.86707	2.02127	0.595667	1.78833	0.800651	0.987129	0.562346	0.79373	0.725516	0.764814	0.585764	0.624186	1.04004	0.563577	0.784032	0.468389	2.38439	0.690444	0.619412	2.49899
		2.33571	1.96809	0.917314	0.784839	0.830538	0.720715	1.20847	2.4177	1.06563	1.09077	0.800979	0.636196	0.596665	0.702427	0.473532	0.765552	0.747415	0.898506	1.71947	0.869002	1.02894	2.24696	0.805192	0.864474	0.935301	1.96325	2.11778	0.831154	0.92139	0.597527	0.808161	0.540748	0.766359	0.45162	2.53199	0.560034	0.95627	0.730385	1.60564	1.06742	0.495445	0.682593	1.04636	0.855064	1.05362	0.7368	0.687613	0.700703
		0.643774	2.24131	0.766154	1.28685	1.2651	0.782281	2.27888	0.870657	2.03526	2.19281	0.513911	1.12926	0.727212	1.41398	0.38201	1.10764	0.382749	1.09513	0.901338	1.07917	0.785687	2.31712	0.819158	0.695232	1.3854	0.793785	2.69442	0.633652	0.724613	0.815287	0.72449	0.948788	1.70891	0.781515	0.891612	0.779833	0.548791	2.03301	1.09693	0.783813	0.803017	0.829253	0.714026	0.794523	0.826421	0.632899	2.22241	0.494898
		0.734119	0.758658	1.3501	1.37424	0.597144	1.25782	0.679515	1.30901	1.98833	0.387249	0.820731	1.30377	1.24527	0.706626	0.541432	0.677231	1.0521	0.974517	0.927723	0.678024	0.450717	0.802717	0.986486	0.920077	0.930623	0.505977	0.870165	2.23967	1.15762	0.946039	0.482587	0.846952	0.759356	0.802005	0.876594	0.751299	0.755827	1.09485	0.831619	0.787123	0.766113	1.66335	0.420761	0.65421	0.660434	2.31432	1.69925	0.486445
		2.27096	1.42318	0.609578	0.56779	1.31173	2.25432	0.791514	1.47688	0.947967	0.46724	0.70705	0.358046	1.27751	1.10512	0.50952	0.582877	0.450812	0.422402	0.966543	0.742162	0.633911	1.01537	1.12399	0.892843	0.344737	1.94198	0.817229	0.829923	0.986198	0.709786	0.965654	0.825067	2.37611	0.653116	0.615309	1.03822	0.721015	1.32195	0.841577	1.79552	2.33962	0.639574	1.01577	1.61369	1.03584	1.00847	1.01416	0.980112
		1.43362	0.764349	2.18581	0.715736	2.35878	0.67559	0.604612	1.46303	0.986978	0.655592	0.997634	2.28838	0.42522	0.694767	0.771311	1.55164	0.414592	0.525702	0.410639	0.445382	2.29901	0.625089	0.911733	1.22687	0.684193	2.20892	1.21195	1.28824	0.567476	0.391612	0.586051	1.00644	0.529969	1.03219	1.94438	0.345243	0.728074	0.806054	0.750479	0.716064	0.645675	1.05508	0.528041	0.983613	1.03544	1.51522	1.02332	0.724093
		0.540146	2.14967	0.534757	0.768808	0.614269	0.777384	0.774594	0.470742	2.10974	2.10076	0.617511	1.09059	0.54838	2.21341	1.58518	0.792006	2.2815	0.555097	0.698761	0.863243	0.8285	1.04198	0.410557	2.0939	2.12538	0.770846	0.695451	0.931786	0.533909	0.931868	0.453658	1.07012	0.859892	2.13967	2.43233	0.956366	2.16625	1.11122	0.971166	0.997251	1.13232	2.08689	0.93061	0.461276	0.814726	0.971604	2.19392	0.563427
		0.69846	0.691648	0.602862	2.29473	2.19817	0.597746	1.23344	0.44489	0.736226	0.63807	2.34123	0.70467	1.59505	0.543169	2.10077	2.1361	0.556806	0.798052	1.51765	2.03686	1.56719	0.783225	2.0177	0.514116	1.96009	1.42343	0.930897	0.683195	2.13368	0.50368	1.17804	2.12706	1.08165	0.350386	1.08876	0.662185	1.09724	2.01644	0.361698	0.726624	1.01766	0.373844	2.01464	1.9913	1.97085	0.420091	2.43675	1.74521
		2.25607	0.73033	0.985966	1.16284	0.70006	0.659599	2.23049	0.693741	0.61561	1.47613	0.516414	0.505977	0.743257	1.15117	0.546616	0.673155	1.92324	1.60993	0.750205	2.14424	2.19652	1.38124	0.833835	0.924235	0.572017	0.67879	0.357348	0.363435	0.564535	0.45073	0.48598	0.619276	0.897549	1.05314	2.07579	1.9832	0.347896	0.424317	0.957214	1.05941	0.372175	0.397727	1.72013	0.921937	0.483928	2.00618	0.688393	2.25423
		0.75461	0.614242	0.682483	0.755649	0.731329	1.28923	2.08181	0.574971	0.878933	2.00719	0.648561	2.35784	0.962179	0.592192	0.462466	0.610836	0.533868	2.16634	2.05128	0.760997	0.508262	0.906754	0.425617	1.01693	0.938133	1.03779	0.477937	0.578336	0.724011	0.481685	0.574684	1.00528	0.527959	0.696312	0.85743	0.478251	0.948747	1.11856	0.594025	1.93344	1.89651	0.987471	0.57783	0.729428	0.424099	0.682607	0.992655	0.782048
		0.769902	1.00808	1.22784	0.889903	1.25709	1.24096	0.825929	2.17982	1.21083	0.888083	2.02056	0.826052	2.00471	0.8417	2.07791	2.16867	0.935028	0.567968	0.537588	1.75741	0.476377	2.22029	0.764239	0.399395	0.584601	2.18035	1.08647	0.736048	1.34974	0.686642	0.829868	0.79481	0.637153	2.26656	1.01544	1.04867	0.663744	0.620219	0.425425	0.541746	0.672772	1.00413	0.722192	0.50279	0.710141	0.978566	0.491779	2.11023
		1.14509	0.645073	0.631805	0.484284	0.983942	2.20474	0.441306	0.640504	2.03532	0.64785	1.44084	1.40794	0.450224	1.62205	0.687367	0.62115	0.663963	0.481397	1.76959	2.01491	1.92004	0.574876	2.07311	0.715325	2.12063	0.512064	0.76149	0.694917	1.87698	1.02416	0.844518	0.727608	0.761846	0.584368	0.606486	1.03963	0.498386	1.03108	0.995678	0.495896	0.720345	0.674345	1.70494	1.89836	1.24449	2.01646	2.18601	1.05931
		2.21278	1.24175	2.16816	2.34887	0.882188	0.681239	0.854585	0.578391	2.082	2.00153	1.94648	1.13951	2.19488	1.17187	0.980713	0.487525	1.75874	1.9083	1.87534	2.05284	0.47635	0.668682	1.30437	1.47824	1.11677	1.04744	1.44544	1.4694	0.495076	2.34035	0.675672	0.604831	1.5992	0.47821	2.12101	0.671185	2.03202	0.729578	1.92811	0.904703	1.94549	0.870274	1.9431	0.909025	1.88294	0.681553	0.684002	1.39448
		0.520914	2.28563	0.792294	0.560718	0.663812	2.11326	0.677245	1.2662	0.746211	1.88182	0.421021	2.12302	0.825518	2.12674	1.10732	0.63755	2.17923	2.11897	0.495199	0.609906	0.45943	2.07193	1.33327	2.09327	0.711742	0.578405	2.09954	2.00855	0.584751	0.747524	0.992367	1.6329	2.1142	1.02061	0.64153	0.634978	0.992108	1.78804	0.767987	0.701305	0.866458	0.670966	0.555179	0.700375	0.802976	1.63837	1.19277	2.14145
		2.0282	2.23107	0.457953	2.27729	2.12999	2.08966	0.625923	2.11607	0.956968	0.935821	1.95962	1.8381	0.422156	0.533457	0.878714	0.766565	0.634199	0.512776	0.827844	0.58125	0.935848	0.502777	2.01929	0.502695	1.6138	0.700744	2.10335	2.18854	2.04313	1.53548	0.446244	2.24252	1.80092	0.876648	0.755608	1.51585	0.722069	2.09114	1.08857	0.761121	1.76045	1.74461	0.785427	0.902514	0.910653	0.602684	0.875595	1.00118
		1.8629	0.861493	2.2216	0.855255	2.2368	0.633392	0.529819	2.09021	0.696791	0.671144	0.728525	0.658204	1.05975	2.12291	0.530448	1.06719	1.11279	0.841508	0.900613	1.90028	0.701072	1.95068	0.558694	0.581893	2.02669	1.37982	0.512324	0.497798	2.14859	1.96876	1.46892	0.577912	1.16102	2.22141	1.6589	2.1406	1.00111	0.492696	1.58213	1.94062	1.9793	0.561949	1.79389	0.890887	0.543402	1.81659	2.0948	0.540926
		0.654949	0.917314	0.745404	1.94627	0.872203	0.796698	1.52105	0.75528	0.65737	0.711509	0.479428	0.860959	0.639465	0.466529	1.78696	1.60794	2.10207	1.09721	0.663402	1.9817	0.993763	0.763077	0.53358	0.589826	0.609632	1.98843	0.537711	0.578199	0.869029	0.458732	1.92579	2.00817	2.03227	1.75681	0.566135	0.553537	0.677887	2.00633	1.2694	1.03069	0.598129	0.532924	0.913553	1.69726	0.618893	0.540078	0.943645	0.624241
		0.717199	1.93432	0.976487	1.04891	0.836324	1.97937	1.78217	0.505977	1.69986	0.623557	0.883077	0.658683	0.728498	0.621888	1.77548	0.517112	0.675521	0.670747	0.754664	1.04595	0.916945	0.745513	2.06443	2.1481	0.595366	0.546466	2.27659	2.30118	0.545193	0.500944	0.448843	0.455039	0.547779	1.94698	1.97598	0.704834	1.69567	0.765416	0.542075	1.89418	0.541596	1.78692	0.805261	0.398055	0.894116	0.800501	0.8298	1.04266
		0.886798	0.821346	0.804426	0.416275	0.507195	0.837118	1.23612	0.952276	1.63494	0.955053	0.849114	1.73884	0.700539	2.06292	0.402172	0.969757	0.873543	0.736212	0.3832	1.00358	0.761011	1.02804	0.623817	0.517768	0.58151	0.522296	0.841167	0.542061	0.760806	1.90796	0.610562	0.59118	0.664401	0.519779	0.436915	1.81473	2.04681	0.913033	0.476528	1.88257	0.48654	0.507742	0.876758	0.559569	0.998509	0.86323	1.92344	1.57706
		0.737443	0.422225	0.517289	0.552087	0.510327	0.588198	1.62963	0.645648	0.480891	1.51379	0.721262	0.728908	0.594053	0.529969	0.880423	0.62554	0.677163	0.760642	0.73468	0.845913	0.63636	0.849811	0.835162	0.882079	2.07381	2.05935	0.653759	0.431102	0.83445	0.642502	1.85999	0.613325	1.79686	0.569897	0.496813	0.474695	0.575614	1.55362	0.533129	0.54782	0.853286	1.93174	1.21524	1.90046	1.70769	1.83847	1.80868	0.589224
		0.891311	0.553688	0.582686	1.52881	0.766537	0.621368	0.435438	1.66571	1.8591	1.48924	0.680049	0.843437	1.08419	0.967815	0.662595	0.707816	1.09754	0.518315	0.601603	0.853669	1.55046	0.752407	0.724668	1.81452	0.832084	0.886798	0.65696	0.9054	0.790515	1.07518	0.552388	0.57374	1.89827	1.98975	2.10107	0.943823	0.800419	1.8152	0.719073	0.425439	1.95208	0.693112	0.945095	0.764267	0.513391	0.717842	0.957925	0.942113
		0.541664	1.50481	1.04218	0.804987	1.44154	0.691169	1.88807	0.82017	0.565082	0.875691	0.946066	0.633679	0.749343	0.750342	0.607211	1.67143	0.829718	1.52885	1.58981	0.807353	1.01187	0.803182	1.62959	0.420747	0.937161	1.00737	0.921828	0.52116	0.856924	1.58318	1.61438	1.78644	0.758768	1.55418	0.631559	1.97952	0.498687	0.806423	0.909668	0.884773	1.45887	1.78422	0.519492	0.846487	0.578432	1.47076	0.585928	1.82817
		1.61732	0.818433	1.62454	0.501505	1.74696	0.883433	0.804782	0.606815	0.688201	1.08472	0.610959	0.467199	1.12777	1.05447	0.929351	1.09623	0.510464	0.821661	0.905687	1.23144	0.382913	0.605679	0.718567	1.02997	1.81823	0.950854	0.84382	0.656399	0.903677	0.730399	0.625622	0.615104	0.929173	1.01215	0.956872	0.752106	0.883228	0.68392	1.86446	1.0679	0.717459	0.902979	1.28829	1.68151	0.793757	1.58902	1.82289	0.897877
		1.56791	1.56544	0.439377	2.00189	1.46807	1.64353	0.61375	1.6586	1.09359	0.433619	1.47718	0.827707	1.52732	0.945533	0.591194	1.19399	0.492395	0.406891	0.734721	0.530516	1.11041	1.62213	1.01276	0.737607	0.812674	0.888548	0.834751	0.898178	0.814972	0.891749	0.953507	0.897645	0.72397	0.776673	0.659052	0.513159	1.68731	0.807901	0.68987	1.98839	0.556588	0.769984	0.639465	1.89785	0.726008	0.718499	0.815629	0.824684
		0.830046	0.718376	1.51198	0.612929	0.615692	1.76204	1.60143	0.477458	0.457775	0.776796	1.67755	1.52729	0.503392	0.683974	0.624911	0.632462	0.661036	0.768548	0.64402	1.47501	0.739864	0.411829	0.774033	0.961071	0.983463	0.900585	0.70813	0.933769	0.757646	0.732245	0.868154	0.821319	0.543689	0.501258	0.747141	0.887605	0.646564	0.520394	0.572208	1.72698	0.782131	0.719648	0.784292	0.624008	1.72096	1.51682	0.889314	1.55727
		0.650066	0.670761	0.821497	1.02335	1.00562	0.474558	0.426889	1.6097	0.617675	1.65405	0.575313	1.75027	1.9051	1.81969	1.20613	0.686847	0.962891	1.01294	1.13988	1.17843	1.07973	1.07386	0.666288	0.824862	0.747579	1.56935	0.792485	0.499822	1.14522	0.484653	0.871273	0.831496	0.676397	0.796712	0.607143	1.02546	0.774703	0.943549	0.777822	0.649436	1.10055	0.735227	0.492272	0.796794	1.57193	0.856691	1.6879	0.710141
		0.613066	0.867361	1.0134	0.808078	0.399012	1.72643	0.642666	0.574588	0.849127	0.702714	1.17874	0.618838	0.583124	0.716967	0.532979	1.72989	0.495596	1.57559	0.981151	0.815957	0.563153	1.60119	0.599962	1.64195	0.901516	0.76941	1.19663	0.557408	1.08609	0.891749	0.873092	0.476555	0.875978	0.970167	0.891353	0.452933	1.59201	0.380314	0.922649	0.826832	0.446394	1.05768	0.626853	0.927012	0.765265	1.0695	0.651242	0.828952
		1.05296	1.04035	1.9557	0.806273	0.785482	1.24904	0.713752	1.11811	0.594463	0.497141	1.67458	1.37625	1.12321	1.09167	1.73261	1.18087	0.577338	0.480973	1.37591	0.560869	0.459799	1.2734	1.53848	0.501354	0.586529	0.676561	1.08188	0.801663	1.3607	0.763008	0.926875	0.927682	0.934111	0.831961	0.966926	0.433236	1.03815	0.865022	0.756429	1.21006	0.849893	0.906207	1.36966	1.1323	0.573576	0.862601	0.720031	1.05302
		1.85811	2.01217	0.462836	1.77654	0.65763	1.78476	1.20609	0.480194	0.639287	1.48166	1.66158	1.23601	1.70545	1.60943	1.24923	0.745158	0.928995	1.41995	1.09754	1.08262	1.67062	0.84237	1.2066	0.90525	1.08902	0.976514	0.68764	0.74156	0.699144	0.998933	0.847814	0.755841	0.449718	0.820334	0.750191	0.613599	0.487689	0.748974	0.515429	0.69623	0.54124	0.646359	1.10755	0.877578	0.904183	0.64205	1.0193	1.49427
		0.582111	1.96824	1.76894	0.665221	0.545946	0.69002	0.468184	0.650968	0.530735	0.639588	0.61602	1.18076	0.457734	1.8299	1.12718	1.48197	1.30481	1.11469	0.78979	0.58207	1.06563	0.643691	1.36166	0.658286	0.532938	1.16961	1.15433	0.771078	0.545303	1.43638	1.33295	0.797792	0.821757	0.485173	0.792212	1.05953	0.851138	0.608169	0.878495	1.00226	1.49714	1.5133	1.26079	0.713096	1.05103	0.690567	0.86167	0.431143
		0.752722	0.445669	0.65395	0.52194	0.559446	1.73454	1.87761	0.612573	0.569486	1.59679	1.57022	1.55913	1.6963	0.492545	0.77986	1.17722	1.35173	0.747511	0.960319	1.24569	0.445697	1.42049	1.22141	0.591249	1.06464	1.3152	1.50077	0.728484	1.65145	1.225	0.777234	1.20654	0.781707	1.04344	0.981589	0.677682	0.654908	1.15774	0.678599	0.706516	0.673456	1.31459	0.705299	0.388672	0.390956	0.414305	1.52968	0.832166
		0.342206	1.64234	0.708637	1.92746	1.92868	0.682702	0.604065	1.51465	0.617621	0.690007	0.516113	0.943207	0.415358	0.387591	0.549188	1.64803	1.65089	1.46463	1.25297	0.581838	0.817941	1.7863	0.621656	0.44292	1.16764	0.65354	0.629904	1.12022	1.26919	0.964669	1.07304	0.727581	1.11848	0.831879	0.712959	1.27815	0.45043	0.617949	1.37733	1.30663	0.584683	0.658587	0.578733	1.44661	0.487676	0.346282	0.645456	0.433838
		0.666931	0.769779	1.94824	0.953151	0.917068	0.725146	0.632817	0.602355	0.719593	0.614256	0.558502	0.638507	0.403499	1.0734	0.641722	0.900654	0.34817	1.14748	0.496348	0.783088	0.886428	1.08087	0.707953	1.11835	1.63661	0.575259	1.34809	0.542581	0.342042	0.697502	1.04473	1.21456	0.65908	0.669721	1.3672	1.11238	0.821497	0.394731	0.830661	0.688297	1.32203	0.424577	1.36538	0.808886	0.763022	0.39547	0.489522	1.13516
		2.01678	1.96671	0.5978	0.466242	0.490097	0.65131	1.61379	0.47412	1.1259	1.59046	0.855474	0.828459	0.695683	1.75119	0.439377	0.617251	1.13791	0.871943	0.955285	1.5223	1.01915	0.679666	0.517372	0.562264	1.11841	1.42782	0.468553	1.55387	0.448747	1.30157	1.20232	1.16188	1.01929	1.30749	1.14412	1.20237	1.54785	0.561033	1.08267	0.985378	0.396072	1.1191	1.20522	1.34371	0.786973	1.26366	0.984831	0.477978
		0.411173	0.578473	1.9568	1.89827	0.571114	0.620808	0.641394	0.580183	1.59571	1.57549	1.67659	0.641435	0.757892	0.535865	0.68842	0.864707	0.944397	1.67407	1.44095	0.905058	0.433687	0.358415	1.26042	1.18061	0.409463	1.11657	1.24023	1.14175	1.30884	0.584806	0.677368	0.700265	1.29819	1.18467	1.33795	0.711892	1.01349	0.989837	1.4765	0.598649	1.11661	1.42926	0.690403	0.551116	0.434809	1.07087	0.750903	1.05694
		2.00274	0.959006	0.669817	0.561101	0.665618	1.8664	0.607307	1.68551	1.63583	0.718553	0.514458	0.652733	0.567872	0.799078	1.53573	0.680322	0.599059	0.878782	0.529709	1.12694	0.983422	0.937791	1.3178	0.618455	1.17124	0.519724	1.28504	1.27396	0.842206	0.579116	0.582864	0.579786	0.664893	1.32816	0.710333	1.21716	0.686341	1.52697	0.531077	1.28555	1.2295	1.28733	0.587856	0.424769	1.24043	1.44215	0.452481	0.849032
		0.835914	1.77417	0.994447	1.79015	0.656549	1.12874	0.777904	0.486116	0.637222	1.14748	0.555056	0.88833	1.59046	0.603286	0.756087	0.526139	0.516017	0.502312	0.724654	0.461632	0.697899	0.986787	1.78199	0.60981	1.70861	1.61215	0.58906	0.558872	0.981055	1.17722	1.40053	1.49621	0.536015	0.752544	0.630752	0.475557	0.726213	1.37848	1.3832	0.595229	1.49546	0.459868	0.414305	1.433	1.00635	1.20689	1.18378	1.37157
		0.905428	0.45519	0.657493	0.650968	0.669557	0.66555	0.708336	1.0586	0.697584	1.5113	0.48892	1.66901	0.570676	0.495404	0.620548	0.789435	0.880697	0.634828	1.29783	0.678229	0.786439	1.58148	0.588622	0.561963	0.453917	0.536275	1.26118	1.26614	0.418901	1.64349	1.14648	1.42688	1.19053	0.617949	1.33632	0.531159	0.428229	1.3327	1.11871	1.41439	1.42088	0.631272	1.45312	1.15972	0.744091	0.625527	1.47171	0.677395
		0.574151	1.91621	0.444055	0.63506	1.96664	0.435356	0.451113	1.74757	0.438721	0.554905	1.62301	0.527877	0.55284	0.815246	0.853477	0.725283	0.846747	1.41807	0.903485	0.903636	0.430828	0.806027	0.818187	1.26023	0.362696	0.398547	0.891763	1.14085	0.776317	0.762064	1.65392	0.451647	1.24495	1.40072	0.686163	0.699212	1.50652	0.544537	0.502626	0.527015	0.616882	0.593232	1.29099	1.26516	1.23372	0.656549	0.969552	0.708117
		0.540037	0.482492	0.661036	0.740548	0.714491	1.69344	1.56132	0.502161	0.667861	0.322181	1.07401	0.512037	1.64269	0.681307	1.62874	1.64573	0.797792	0.73944	0.880465	0.759315	0.759069	0.862724	1.21245	1.36026	1.60828	1.14909	1.71682	0.621601	0.775332	1.23133	1.54664	1.41123	0.743557	1.12993	1.23833	1.22248	1.03235	0.636592	1.4321	1.27517	0.540898	1.27695	1.37268	0.609961	0.682565	1.42026	1.34966	0.575874
		0.57478	0.528164	0.442031	0.870589	0.694233	0.590715	0.759575	0.597486	0.416534	0.620753	1.49555	1.72147	1.11694	0.747907	1.61564	0.642638	0.643842	0.781542	0.721125	0.450621	0.772282	0.541692	1.71735	0.581742	1.57094	0.482683	0.358962	1.72538	0.651817	0.443631	1.34569	0.952591	1.62468	1.43853	1.68735	0.663812	1.33122	1.63959	0.774635	1.44805	0.461468	1.36261	0.415372	0.626142	0.602123	0.614447	0.631737	1.45726
		0.711536	0.705819	2.05225	0.750602	0.799844	0.72635	1.51647	0.670652	0.501942	0.782719	1.47123	0.480878	0.581209	1.71812	0.476856	0.877277	0.885512	1.30514	0.500137	0.510136	0.727909	0.820197	0.986609	0.493899	0.499699	0.450895	0.772692	1.62971	0.515251	1.79352	0.475502	0.965325	1.51133	0.72319	0.752476	1.04703	0.673661	1.06713	0.458213	0.49037	1.00802	0.600167	0.99498	1.35014	1.29303	0.855337	0.794564	1.13528
		0.627059	1.818	0.715202	0.690034	0.714942	1.88275	0.831291	0.649984	0.698378	0.6287	0.623174	1.12729	1.78844	0.55987	0.956092	1.07721	1.56482	0.775018	1.60759	0.631901	1.49447	0.771379	0.317106	0.628208	0.91544	0.659134	0.649382	1.31522	0.899614	0.748331	0.464258	0.345954	1.03478	0.437011	0.473902	0.784921	1.25919	1.00178	1.52848	1.41712	1.4752	0.565342	0.717172	1.29038	1.27888	0.934563	1.51107	1.42978
		0.55868	0.801458	1.78168	0.68009	1.80198	0.633665	1.13555	0.507044	1.71519	1.81906	1.50386	0.802785	0.750137	0.529135	0.677887	0.679146	0.699513	0.743598	1.01252	0.752148	1.00722	0.772542	0.716337	0.494925	0.412691	0.344066	0.543333	0.404826	0.72728	0.930664	0.984667	0.855789	1.37949	1.39107	1.69388	0.440827	1.12849	1.56701	0.916015	0.419079	0.547163	0.63268	0.746608	1.02572	1.462	1.46594	0.627483	0.651529
		1.69679	0.559857	0.667328	0.98494	0.806724	0.749699	0.822208	0.594135	0.687435	0.625185	0.70612	1.66924	0.750506	0.861752	1.7718	1.65626	1.52875	0.862149	0.917724	0.539257	1.45455	0.476938	0.583452	0.627291	1.00523	1.40556	0.858237	1.00625	1.15543	0.74695	0.907233	0.833466	0.405168	0.471111	1.32985	1.47379	0.513624	0.566026	0.387591	0.446353	0.859331	0.420597	0.720222	1.56875	0.411938	0.478935	1.20645	1.51786
		0.750999	0.724038	0.672266	0.935862	0.915919	1.71962	1.14882	0.799283	0.684029	1.73275	0.830867	0.6834	0.577666	0.506101	0.471932	0.681608	1.01912	0.517672	1.44951	0.532213	0.482834	1.62661	0.691648	1.18715	0.636688	0.64971	1.07463	1.6741	0.441949	0.768014	1.53313	0.484489	0.43102	0.484284	0.550761	0.454109	0.658628	0.455504	0.396947	1.14086	0.465298	1.32235	1.27335	0.591891	0.75874	0.731958	0.546698	0.443016
		0.620137	0.837802	0.377318	1.24635	0.762666	0.791514	0.566299	0.807285	0.733709	0.622107	1.54887	0.903622	2.01775	1.0527	0.680131	0.58891	0.680924	1.57232	0.697475	0.937052	0.959635	0.960469	0.852041	0.939063	1.3728	0.472014	0.905236	0.357471	1.34709	0.978771	0.681663	0.852137	1.62517	0.994925	0.923907	0.832508	1.70176	1.34426	0.707255	1.43142	0.73535	0.82824	0.664619	0.485624	0.48944	0.519355	0.765511	0.344012
		0.603682	0.389479	1.84147	0.685971	0.86416	0.482916	0.690896	1.60196	0.393596	0.407534	0.542567	0.506005	0.704998	0.563919	0.410065	1.85821	1.65815	0.919188	0.666876	1.60776	0.712781	0.52101	0.745226	0.922143	0.752394	0.905783	0.802224	0.777945	0.825901	0.500041	0.738483	1.37865	0.989262	0.512666	1.57738	1.6904	1.27774	0.837227	0.659121	1.50554	1.24762	1.28699	0.789763	0.388152	0.444657	0.342808	0.668449	0.685684
		0.974052	1.18511	0.627332	1.30871	1.27939	0.844805	0.416822	0.4704	0.875363	0.650531	0.614789	0.676342	0.431581	0.668901	1.86376	0.507674	0.671623	0.715722	1.52599	0.965722	1.6081	0.815807	1.52879	0.670829	0.644608	1.4727	0.662116	0.806546	0.502312	1.4708	0.895141	1.00336	1.44804	0.753707	0.476364	0.710565	1.75662	1.74516	0.772063	0.545275	0.445423	1.03469	0.863408	1.39578	1.35182	1.52204	1.46526	0.44608
		0.815629	0.873516	0.73996	0.965763	0.719306	1.13665	1.1901	1.52767	1.05359	0.852219	1.69462	0.462891	0.772132	1.68035	0.432005	0.583055	0.783567	1.56767	0.716994	0.603846	0.760341	0.547423	1.68293	0.556902	1.00406	1.02165	0.779135	0.65406	1.56287	0.566012	0.579991	0.439227	0.668285	0.565301	0.890313	0.880423	1.62052	0.763678	0.9289	0.866718	0.461263	0.484598	0.680514	0.503365	0.448747	0.388029	0.432962	0.501819
		1.04374	1.08734	0.716337	1.2824	0.660311	0.796794	1.06689	0.862108	0.799789	0.769902	0.729893	0.78886	0.711126	1.70329	0.705545	0.741615	0.846022	0.727814	0.669612	1.49475	0.685411	0.66834	1.01795	0.830853	0.51216	0.692797	1.44525	0.618852	0.819514	0.632817	0.876635	0.593341	0.787698	1.40591	0.666863	0.826845	0.478156	1.52593	0.770531	0.779805	0.552347	0.641749	0.750848	1.49358	1.31943	1.32151	0.374323	1.21736
		0.908875	0.681704	0.513432	0.808926	0.647863	0.463123	0.731575	1.17434	0.746772	1.03638	0.631066	0.583274	0.963055	0.767276	0.665468	0.662198	0.807025	0.626115	1.56676	0.70177	1.48818	0.720373	0.525319	0.740603	0.844176	0.624966	0.935561	0.638795	0.595297	1.52384	0.700853	1.52712	0.818515	0.90473	0.753721	0.735268	1.39897	0.722547	0.585846	0.54347	1.11617	0.600386	0.70099	1.3453	0.931088	0.74379	0.998851	0.564412
		1.54217	0.612026	1.67238	0.510136	0.780763	0.780927	0.687599	0.806204	0.686778	0.769259	0.714108	0.500834	0.687326	0.715503	0.645675	0.444192	0.609249	0.810459	0.734051	0.531939	0.709991	0.683277	0.860289	0.467158	0.912417	0.746963	0.694425	0.875267	0.919133	1.03037	0.810417	1.03201	0.683263	0.612984	0.667765	0.666521	0.465503	0.836858	1.06574	0.815424	0.418449	0.769519	0.66927	0.419598	0.722069	1.32855	0.438789	0.942975
		1.39577	0.703261	1.02409	0.685766	1.24486	1.32151	0.644909	0.766058	0.555179	0.682675	1.51153	0.538094	1.33106	0.827256	0.405058	0.496293	1.86472	0.642242	0.762146	1.56955	0.593068	0.702358	0.67931	0.910324	0.569281	1.54811	0.543142	0.7693	0.720099	0.526878	1.42741	0.749453	1.38615	1.52231	0.835326	1.46293	0.83854	0.553154	1.55664	1.00695	0.797642	0.766414	1.33735	0.968841	0.699363	0.888617	1.26116	0.715954
		0.75662	0.61985	0.859591	0.57638	0.948063	1.38339	1.00473	0.891038	0.974886	1.30589	0.822947	0.640409	1.2815	1.87699	0.439514	0.986198	0.627483	1.45976	0.53183	1.53755	1.01498	0.66451	0.739454	1.47561	1.61157	0.769697	1.47859	0.66912	0.490165	1.61089	1.14893	0.593191	1.15636	1.07157	0.636825	1.11684	0.384076	0.726282	0.717213	0.555548	1.27288	1.21424	1.06722	0.614639	0.76242	0.714942	0.685452	0.732779
		0.886469	0.548271	1.22435	0.998386	0.591673	0.677436		0.631887	1.0486	0.627592	0.805589	0.902405	0.747059	1.91336	0.660475	0.779518	1.86197	0.794236	1.42095	0.841084	0.510984	1.43407	1.58768	0.710675	0.508987	0.707105	0.546944	1.52383	0.53436	0.594107	0.496868	0.54533	0.66053	1.53916	1.36832	0.707378	0.342876	0.564329	1.51438	1.02383	0.722575	0.675124	0.443508	0.664784	0.766373	0.680035	0.658314	0.532582
		1.3746	0.887646	0.822112	0.860959	0.97635	1.11971		1.38793	0.692318	0.717227	0.648999	1.03682	0.5058	0.733695	0.523335	1.12856	0.366006	0.597855	0.589717	0.752736	1.85268	0.470291	0.573795	0.760341	1.49183	0.808379	1.54615	0.962056	0.618441	0.861739	1.53388	1.65867	1.58851	0.573426	1.20854	1.65933	0.712083	1.52027	1.10661	0.729113	0.645429	0.721207	0.745336	0.70017	0.606404	1.21667	0.67243	0.804043
		0.923032	1.41994	0.550145		0.776413	0.923592		0.600796	1.13137	0.520805	0.95783	1.1856	0.50859	0.605433	1.49532	1.16577	0.596405	1.81239	1.75332	0.506976	0.618332	0.529887	1.62896	0.972575	0.792909	0.541418	0.688912	1.40544	1.62756	0.634883	1.45254	0.948091	0.544345	1.58466	1.53868	1.58371	0.396318	1.13349	0.627113	1.53993	0.823959	0.658437	1.42077	0.613025	0.672512	0.892816	0.675685	0.775825
		0.462179	0.348758	0.767495		0.716037	0.763555		0.530516	0.718006	0.998591	0.707296	0.733025	0.538819	0.473423	0.694726	0.920843	0.679036	0.532336	0.348867	1.75149	0.415276	0.540611	1.61681	1.59572	0.53607	0.552087	0.470824	0.521516	0.382024	1.56269	0.96248	0.660625	1.47292	0.447475	0.63584	1.54668	0.655441	0.597636	1.34639	1.52152	0.739864	1.12933	1.46874	1.09874	1.03686	0.496184	0.781433	0.557942
		0.884171	1.00031	1.05388		0.993968	0.723218		0.989509	0.758987	0.748071	0.504541	0.533307	0.921554	0.441716	0.976665	0.573795	0.683072	0.442975	0.552935	0.597705	0.482027	1.77803	0.852164	0.903759	0.580374	0.488606	0.502394	0.843916	0.405934	0.367675	0.519191	0.820895	0.975721	0.987156	1.60794	1.57374	0.908902	1.52453	0.626115	1.45204	0.583602	0.653718	1.19232	0.872764	0.662021	0.679789	0.852342	0.734694
		0.744501	1.27191	1.17999		0.590455	0.615924		0.640368	0.620944	1.12185	0.591235	0.922567	0.863134	0.757742	0.702208	0.560636	0.697461	1.63968	0.654675	0.429734	0.486978	0.475707	1.75709	0.436245	1.4388	0.449595	1.51745	0.613066	1.62845	0.610699	0.685479	0.615473	0.769492	0.440212	1.56965	0.972766	0.560294	1.48729	0.901543	0.918682	1.1332	0.636319	0.724763	0.753078	1.26484	1.34928	0.39945	0.727034
		0.54823	0.737238	0.887851		0.528478	0.502038		0.666028	0.620329	0.728662	0.895483	0.728908	0.662321	0.722205	1.23417	0.750821	1.03749	0.50543	0.599086	0.604229	0.612286	0.532076	0.598074	0.902336	0.849579	0.617662	0.763637	0.536111	0.587897	0.778725	0.862669	1.50683	0.544865	0.633966	0.945396	0.670433	0.791924	1.08958	1.54352	0.626142	0.428216	1.4884	0.63212	0.74591	1.27948	0.995828	0.674167	1.04002
		0.401707	0.697338	0.570348		0.866554	1.11319		0.548613	0.912691	0.668682	0.54957	0.810294	0.769492	0.576531	0.708431	0.786125	0.866116	0.448679	0.548257	0.533909	0.745965	0.545836	0.444384	0.372627	0.423798	1.72963	0.885539	0.848785	0.446736	0.453712	1.65447	0.511791	0.859236	1.35717	0.582057	0.713465	1.18642	0.410393	0.682962	0.665358	1.43913	0.996416	1.32597	1.03004	1.24133	0.700662	1.00739	0.816491
		1.23908	1.11311	0.709758		1.17729	0.743598		0.54336		0.797108	0.676602	0.684439	0.692222	0.888562	0.835162	0.971439	1.07758	1.49471	0.656016	1.23747	0.786631	0.513418	0.568241	0.591933	1.45399	0.559214	0.729346	1.60546	0.695218	1.83069	0.936081	0.890409	1.63196	0.647987	0.697434	1.60164	0.456981	1.39862	0.483011	0.638357	0.690786	0.738469	0.721002	1.36928	0.631819	0.528547	0.699499	1.36692
		0.658368	0.800542	0.71114		0.948993	1.04376		0.938803		0.966857	1.20364	0.616608	0.729647	0.786576	0.550788	0.789024	0.857936	0.765375	0.768288	0.651105	1.04336	0.701182	1.04452	0.64748	0.586666	0.608853	0.482916	0.659613	0.453152	0.870452	0.649519	0.874938	0.841522	0.788997	0.822386	0.728361	0.766373	0.745691	0.691115	0.759055	1.51454	0.79559	0.396222	0.765033	0.732095	1.40164	1.18506	1.43118
		1.33367	0.545385	0.760519		1.16039						0.724216	0.918668	0.791569	0.779463	0.588226	0.625403	0.731999	1.50743	0.974599	0.797929	1.01052	1.16948	0.519724	1.69191	1.54622	0.552101	1.45098	1.70529	1.43181	0.819267	1.52799	0.63372	0.711345	1.66782	1.47623	0.719101	0.432771	0.70281	0.587487	1.62778	0.918696	0.568324	0.827009	1.33989	0.993339	0.498194	0.694972	0.970345
		0.790228	1.16896	0.584108								1.01728	1.05868	1.13461	1.24018	0.525223	0.790543	0.723929	0.822865	0.51294	0.810253	0.673798	0.788724	0.728238	0.810199	0.421445	0.513624	0.789941	0.722424	0.828801	0.653526	0.43236	0.480741	0.510505	0.849743	0.797026	0.655906	1.00873	0.858716	0.681717	0.745007	0.519628	0.699664	0.553017	1.04205	0.771899	0.779203	0.888083	0.798846
		1.03544	1.30121	1.00633								0.682497	1.04247		1.22837	0.591125	0.670966	0.724695	0.924783	0.817434	0.840018	0.465011	0.955066	0.752531	0.489577	0.623707	1.18705	0.888699	0.462097	0.895388	0.536959	0.78436	0.544537	0.750205	0.594791	1.78387	1.62542	0.642843	1.53258	1.57669	0.652938	0.703056	0.3832	0.653444	0.720414	0.524211	1.02213	0.819404	1.05422
		0.696134	0.849565	1.24982								0.715667			1.15682	0.77655	0.755034	0.698419	0.711345	0.431635	1.23789	0.860562	0.948049	0.708199	0.470728	0.596433	0.777781	0.875828	0.622367	0.806369	0.506689	0.55827	0.534839	0.48758	0.727034	0.736718	0.628659	0.527029	0.724599	1.46621	1.63974	0.798709	0.685069	0.734502	1.28083	0.736267	1.37416	0.830511	0.914455
		0.702358	0.461851	0.559515								0.802867			0.843451	0.681991	1.74043	0.765744	0.785359	0.796835	0.777466	0.662198	1.35584	1.02548	0.494898	1.44103	0.788901	1.36584	0.443194	0.421021	1.06913	1.39673	1.58575	0.565602	1.4102	0.62617	0.700183	0.677956	0.727403	0.734858	0.701661	1.39023	0.756935	1.42398	0.44649	0.839388	0.887003	0.653513	0.461919
		0.857252		0.873338								0.958295			1.02403	0.85691	1.1483	0.826011	1.19073	0.911104	1.24741	1.45675	0.843765	0.840551	1.58914	0.701086	0.949363	0.984584	0.731917	0.964669	1.33694	0.50015	0.709635	0.498058	0.773294	0.697557	0.629986	0.62223	0.670788	0.610385	0.585203	0.717569	0.487389	0.727513	0.858497	1.48175	1.31992	1.64938	0.567831
		1.42238										0.558502			0.622367	2.32905	0.362559	0.61204	1.16725	0.393856	0.990712	0.434111	0.840592	1.16034	0.521215	1.63354	0.911378	0.648807	0.490069	0.726377	0.52588	0.437955	0.556943	1.67492	0.446285	0.608264	0.645347	0.510929	0.774019	0.549899	0.481616	0.670898	0.631025	0.431991	0.835367	0.613544	0.869836	0.613175	1.53499
															0.703357	0.914852	0.949705	1.11179	0.927217	0.731986	0.390792	0.806929	1.17391	0.431334	0.538778	0.82426	0.458951	1.0943	0.614693	1.34111	0.666658	1.58177	0.55046	0.475789	0.564343	0.560212	0.549995	0.630054	0.589621	0.867949	0.418135	0.734133	0.596952	1.54157	0.786973	1.55376	0.753707	1.68968	0.561142
															0.773267		1.41093	1.80402	0.533266	0.688981	0.472643	0.793415	0.811074	0.765716	0.699089	1.20478	1.39368	0.570635	0.406344	0.610932	1.64697	0.649368	1.21422	0.704642	1.55949	1.47378	1.49867	0.835695	0.637509	0.598006	0.48178	0.45296	0.634048	1.26211	0.751464	0.399792	0.664702	0.603422	0.602287
															0.487224		0.817694	1.46078	1.27747	0.622299	0.744597	0.655646	0.524922	0.741465	0.678763	0.888521	0.572509	1.45191	0.65815	0.69794	0.471207	1.54342	1.4515	1.4112	0.554084	0.4955	0.634281	0.899929	0.565219	0.466201	1.8102	0.680227	1.57645	0.540187	0.618304	1.29943	0.491656	0.58802	1.37404
															0.709088			0.981739	0.439528	0.545918	0.542731	0.577981	0.868783	0.440513	0.834095	1.00662	1.52427	0.928353	1.45747	0.542964	0.639889	0.721262	0.878837	0.92574	0.655865	0.488469	0.400435	0.706681	0.523007	0.523431	0.593711	0.696408	0.670091	0.640368	1.37543	0.623092	1.55467	0.484831	0.646482
															0.800172			0.791008	0.580402	0.732669	0.5325	0.858661	0.788997	0.804317	0.758193	0.640299	0.688324	0.966269	0.813974	0.553879	1.46613	0.599538	0.931307	1.50777	1.73993	1.65696	0.62803	0.445916	1.6051	0.518014	0.648684	1.68169	0.909189	0.627797	0.409299	1.28262	0.500383	0.648657	0.745609
															0.956557				0.678736	0.966871	0.858675	0.869111	0.637468	0.854339	0.912691	0.449855	0.455053	0.647221	0.582823	0.939938	0.880314	0.935288	0.6316	0.522487	0.660174	0.599962	1.72379	0.61881	0.976733	0.543607	0.546643	0.728292	0.462302	0.508987	1.17785	0.546561	0.567079	0.737949	0.559159
															0.922061				1.10158	0.566272	0.581865	0.880834	0.49632	0.601535	0.75145	0.676356	0.818761	1.02012	0.85572	0.920515	1.45866	1.56556	0.883829	0.947502	1.631	1.22308	0.496498	0.517672	0.535564	1.75194	0.880287	0.701086	0.930733	0.444083	0.571948	1.65574	0.663826	1.66566	0.491629
																			0.715394	1.26903	0.710456		0.799023	0.53752	1.06231	0.408738	0.768493	1.05155	1.46414	0.684193	1.4295	0.833807	0.9009	0.541022	1.09657	0.945464	0.485173	1.82493	1.00814	0.623461	0.649902	0.516045	0.48427	0.629562	0.578131	0.467856	0.489085	0.671103	0.577105
																			0.502339	0.789503	1.12813		0.81381	0.923428	0.328774	0.69634	0.396974	1.11119	0.871833	0.997661	0.859126	0.331646	0.508043	0.627018	0.902856	0.536672	0.78674	0.428202	0.619672	0.52644	0.845229	0.431034	0.511928	0.73546	0.777097	0.561607	0.540228	0.419516	1.72422
																			0.781529		0.799694		0.96367		1.24602	0.819869	0.604011		0.739085		0.825012	0.794605	1.03506	0.813796	0.826832	1.47929	1.33014	0.423579	0.444315	0.821333	0.92139	0.664578	1.0772	1.75198	1.79254	1.75451	1.51621	0.75305	0.752777
																			0.597705				0.651269		0.939829	0.436436	0.938994		0.867579		0.771803	0.828569	0.501505	0.974832	0.742422	0.871245	0.863982	0.598156	1.74332	0.559009	0.987361	1.6426	1.06382	0.813618	0.671144	0.700648	0.693987	0.420611	0.736226
																			1.74881				0.841399		0.464204	0.620972			0.585722		0.791705	1.09613	1.2702	0.726624	0.973696	1.2883	1.59307	1.1914	1.12055	0.36561	0.685014	0.737895	0.399368	1.01918	0.751368	1.23151	0.717828	0.595215	0.568488
																			1.01778						0.725461	0.613544			0.450662		0.971549	0.516948	1.26744	0.592138	0.498523	0.717486	0.935725	1.46706	0.859359	1.33288	0.544509	0.511025	0.647439	1.02019	1.0255	0.728675	1.31709	0.553756	0.825532
																			0.796151						0.793456	0.936546			0.903759		0.511928	0.562784	0.50688	0.434973	0.758932	0.904662	0.789366	0.949759	1.3488	0.838226	0.943139	0.56091	0.44028	0.936136	0.552142	0.876552	0.755854	0.870192	0.443071
																									0.933017	0.43329			0.520217		1.27283	0.993735	0.629945	1.20872	1.16034	0.493298	0.809556	0.630369	0.638234	1.01816	1.42894	1.3755	1.4102	0.6673	0.843232	0.566627	0.631764	1.4263	1.4274
																									0.62673				0.42429		1.21877	0.609714	0.753529	0.982738	0.516387	0.717979	0.719059	0.792759	0.876347	1.35936	0.635909	0.914305	0.973669	0.654374	1.30601	0.774758	0.868332	0.86814	0.71761
																									1.18392				0.570498		0.657972	0.64956	1.1518	0.405578	1.28463	0.507085	0.512926	0.954205	0.791199	0.856733	1.27113	0.611069	1.31192	0.922717	0.849045	1.03272	1.00342	0.957241	0.587856
																									0.665591				0.382721		0.413265	1.07916	1.11638	0.543853	0.920036	0.926232	1.14234	0.826271	0.881367	0.439842	0.87736	0.825997	0.455873	1.54606	0.503885	1.31748	1.00895	1.00472	0.887933
																													0.971645		0.831947	1.08375	1.47087	0.760204	0.673442	0.410735	0.895579	0.967227	0.99275	0.737662	0.887851	0.966597	0.378755	0.428831	0.714094	1.15885	1.32622	0.48453	1.45959
																													0.866225		0.765812	1.01444	1.27529	0.454342	1.36131	0.941484	0.675494	0.400271	0.363818	0.418969	0.863572	0.899423	1.0627	0.756839	1.39365	0.960442	0.659312	0.720195	1.00966
																													0.675029		1.30008	0.940581	0.917095	0.898192	1.38606	1.12777	0.994091	0.371574	1.13274	0.581113	0.53897	0.414401	0.923606	1.27924	1.30222	0.432566	0.85873	0.478142	0.75874
																													1.20983		1.03255	0.622777	0.77975	0.431909	1.28458	1.32111	0.708951	0.598348	0.551718	0.387427	0.624008	0.576654	0.854284	0.415044	0.914592	0.638713	0.643309	0.793224	1.14982
																													0.384664		0.926588	1.02082	0.597281	1.14643	0.715339	0.916781	1.0341	1.05744	0.882338	1.15837	0.42615	1.23839	0.602629	1.03465	0.936354	0.409476	0.389697	0.52551	0.639738
																													0.900626		1.08047	0.840291	0.63889	0.874911	0.481042	0.972725	0.827775	0.969675	1.26001	0.919038	0.807244	0.953165	0.934973	1.26845	0.427286	0.879931	0.814056	0.404224	0.888056
																													0.851466		0.604229	1.03965	1.05499	0.930185	0.705176	0.465202	0.861178	0.632653	0.725146	1.2092		1.13042	1.11349	0.947954	1.2478	0.795754	1.26851	0.730043	1.23567
																													1.06999		0.994296	0.895251	0.526509	0.858114	0.374802	0.608511	0.329704	0.775538	1.08233	0.709375		1.48168		0.845284	0.641407	0.847965	0.511326	1.29429	0.34579
																															1.08033		0.749904	0.617251	1.08909	1.01224	1.07321	0.456462	1.48242	1.12627		1.32388		0.307299	0.947448	1.31135	1.06276	0.978142	0.516318
																															0.753939			0.957802	0.921677	0.884103	0.615076	1.4482	0.343984	1.36999		0.705299		0.377701	1.34445	0.477732	1.06668	0.775209	0.768452
																															0.902541			1.02544	0.465462	0.4009	1.02429	0.89164	0.863066	0.864283		1.24528		0.644375	1.1891	0.995021	0.897316	0.856596	1.50884
																																		0.808954	0.86364	0.362888	0.781146	0.920939	0.778725	0.950895		0.50781		0.394649	0.748441	0.353245	0.792198	1.03712	0.95969
																																			0.658738	0.848621		0.81593	0.633255	0.665426		0.92905		1.08289	1.37718	0.837337	0.81582	0.449445	1.34229
																																			1.03819			1.04612	0.977567	0.857895		0.691429		1.13257	0.462371	0.825026	1.00683	1.05016	0.919339
																																			0.791842			0.610002	0.888658	0.723409		0.91938		1.12311	0.428188	0.956995	0.698774		1.02665
																																						0.594901	0.774744			0.679228			0.556341	1.049	1.10149		0.799365
																																						0.857786	1.05511			0.958855			1.07293	0.765757			0.69954
																																						0.701989	1.06363			0.432456			0.940444				0.92072
																																						1.14658				1.11248			0.361137				0.416562
																																						0.69002				0.529409			0.871327				0.427669
																																						1.13046				0.735884			0.680527
																																						0.811676							1.09493
																																													0.672539
	Site 6	2.38568	2.18143	0.575984	0.727454	1.2183	2.69468	1.4513	0.920327	0.878149	2.66928	0.995465	0.848217	2.28797	0.91465	0.848099	1.91662	0.779045	0.952094	0.705323	0.760113	1.38917	0.881807	2.27095	2.01757	1.03062	1.99261	0.780566	2.10001	1.7721	1.65722	1.10414	1.09363	1.12007	2.40585	0.801608	0.883066	1.71977	2.08069	1.84659	0.760231	2.07237	2.14426	0.764374	0.606978	1.48892	1.03287	0.656445	0.605287
		2.27207	2.5467	2.56955	2.23891	2.23647	0.906508	2.21141	2.52652	2.57579	0.826034	2.59239	2.4744	2.39587	0.782742	2.35422	0.896452	0.957601	0.852898	0.701048	1.58333	0.849056	2.21954	1.74205	0.799511	1.92692	2.34429	0.885111	0.846408	0.799655	0.859257	0.818718	0.914466	0.938866	0.864488	0.779163	0.757792	2.1029	0.78168	0.633357	0.583746	0.682143	0.744734	0.876642	2.17849	0.459587	0.72352	1.69326	0.533636
		2.72653	0.858418	2.36324	2.44854	2.55341	2.42203	2.19706	2.22408	0.73629	2.52269	2.36784	2.32519	0.86829	2.01625	2.20837	0.705624	2.27297	1.91716	2.06064	2.1095	2.15818	0.754147	0.775413	0.400706	0.768831	0.81683	1.94448	1.09408	0.562113	0.730115	0.493163	0.740027	0.79167	0.769369	0.865432	2.05798	2.32305	0.499575	0.545725	2.21979	0.870729	0.532758	0.596162	1.88127	0.597486	2.06602	0.634865	2.21409
		2.81236	0.766432	0.663932	1.32691	0.740696	2.23327	0.893004	1.3386	2.28501	1.36231	0.814418	2.12955	2.57666	1.06857	1.95229	2.08753	0.560645	0.871004	0.548098	0.422299	2.27743	0.434663	0.731688	1.00076	0.973308	2.39006	0.652643	0.973229	2.0876	1.87818	0.623354	0.537661	2.06608	0.624979	1.83103	0.751761	0.916538	2.08459	2.45216	0.777065	0.611528	2.30758	0.488955	2.45323	2.27032	2.09667	1.8609	1.97189
		1.42411	0.575158	0.851626	2.18827	0.688029	0.774521	0.596634	0.815821	2.28234	1.99994	1.11964	1.00334	2.13411	2.11915	2.22247	2.22239	2.40969	2.58168	2.23496	0.59493	0.748365	2.46483	0.816214	0.828866	2.18576	1.97128	0.533505	0.54145	2.08878	2.36629	2.04194	1.82796	1.93274	1.45404	2.27541	2.18563	0.686469	0.709007	2.3043	2.55072	2.61174	2.20179	2.02093	2.26714	1.96245	1.98407	2.06714	2.30046
		0.952409	1.32173	1.3895	0.780172	2.24063	1.3875	1.35718	2.48481	2.29787	2.33786	2.16087	2.13851	2.13375	2.17116	2.00687	1.91637	2.20065	0.529336	0.727349	2.34861	0.530451	1.86845	2.29148	0.471216	0.534738	2.11573	2.08925	0.578947	0.586421	0.524236	0.854969	1.46603	1.90234	1.96924	1.92618	2.37055	1.89915	2.25062	0.686784	0.521692	1.8113	2.43194	0.508805	0.50516	2.14058	2.25014	2.15851	1.93943
		2.2733	2.35355	2.36659	2.38246	1.17306	2.15529	1.98398	0.593868	1.55742	0.753426	2.05835	0.506314	2.15533	1.98892	1.96506	2.07981	2.17679	0.834648	2.14308	2.23138	1.98363	2.29421	2.24091	0.862377	0.610348	0.521338	0.585149	0.583798	0.711878	0.670841	0.819964	0.706555	2.14661	0.675522	2.05263	2.30016	1.9588	2.55808	2.25058	0.511374	2.3308	0.453844	2.32085	2.07868	0.725015	1.78829	0.450199	1.84499
		2.30522	2.66074	2.46705	1.28533	2.04579	0.670658	2.10524	2.06388	0.662358	2.15281	2.01352	2.10834	2.08585	2.09605	0.80465	2.10147	2.16752	2.23669	2.06789	1.82086	0.700275	2.21014	0.543535	0.596044	2.43713	2.10541	0.688397	2.44349	2.43169	2.30752	2.10227	0.616877	0.6018	0.629096	1.86699	0.520132	2.09465	2.24663	0.547875	2.39712	2.47911	2.07768	2.03519	0.581504	2.35431	0.442765	1.83096	0.508949
		2.44838	2.48379	2.25126	2.35072	2.06434	2.14774	0.915043	2.03426	2.101	1.74238	0.73237	2.07569	0.461527	2.2189	2.03738	1.9696	2.27836	2.08656	2.21292	2.04822	2.45056	0.724687	0.486254	2.17186	2.14708	2.1419	2.27238	2.41988	2.04084	0.612275	0.592438	2.51604	0.72078	2.51016	0.638929	0.995347	2.49229	0.511545	2.33199	0.491393	2.40923	2.04324	2.35145	1.85843	2.06349	1.94068	1.95313	0.600633
		1.33838	2.01178	2.25266	0.803391	2.13793	1.80839	2.04513	2.10006	1.84161	2.03199	0.642181	2.12011	2.21393	1.06499	2.05264	0.725789	0.940806	0.777616	2.16245	0.726523	2.25107	0.592806	2.07696	1.95675	0.700668	2.39299	2.13984	1.98664	2.2138	2.35913	2.63766	2.39261	0.548688	2.0796	1.91043	2.04794	0.617415	2.36905	0.481141	1.90793	2.19564	0.561785	2.41605	1.89648	0.451025	0.951819	0.961193	1.80721
		2.29475	2.24326	2.09576	0.818941	0.862849	0.825614	1.36493	2.08427	0.791225	2.14203	2.14583	0.781129	2.07215	2.14396	2.15822	0.81038	2.14914	0.585529	2.17127	2.07283	2.06821	0.41438	0.602888	2.31599	2.03231	2.29877	1.97605	2.21965	2.10527	2.13217	0.555597	0.85712	2.51232	0.535996	0.552096	2.63623	2.02923	2.41234	2.15205	2.08491	1.77296	1.91578	1.08792	2.21745	0.878936	2.12825	1.97322	0.99047
		2.43738	0.776829	0.936991	2.23715	2.09967	2.3012	2.04385	0.841767	0.589148	0.810668	2.04382	2.14565	0.805371	2.30736	1.9402	1.97639	0.704483	2.21383	0.625176	2.32621	2.35942	1.97082	2.25884	2.38602	0.5554	2.24418	2.24179	2.06033	2.17796	2.5573	2.3959	2.17162	2.29241	2.25396	1.88768	2.35489	2.11213	1.06849	2.24402	1.96008	0.497437	2.27973	2.14721	2.42256	0.464792	2.25347	2.33504	1.993
		1.69874	1.3869	2.14173	1.26088	2.09651	2.13077	1.96841	2.1747	1.94583	0.677265	0.807154	2.27085	0.981436	0.806368	0.504334	1.94829	1.25227	2.00491	2.28427	2.00535	1.96864	2.05355	2.0451	2.02712	2.1295	2.35291	0.538815	2.39251	2.43665	2.141	2.48335	2.15392	2.05545	2.22483	2.18477	1.19501	0.88089	0.521928	2.21965	2.19046	2.04011	2.1452	1.96468	2.01707	2.27682	1.93189	1.89714	2.18359
		2.18344	2.10776	1.2484	2.09867	2.11087	1.44796	1.98344	1.23173	1.34213	0.445191	2.32472	2.3275	0.894682	2.32381	2.19798	2.17493	2.35017	2.02502	2.17978	0.94019	2.36343	2.33679	2.00252	0.648055	2.34836	1.57769	2.4034	2.14614	2.37007	1.37599	2.0934	2.3217	2.16738	0.724713	1.19664	2.3482	2.23128	0.411129	2.50185	2.13744	2.1862	0.869064	0.403525	2.47893	2.29875	0.455365	1.74652	2.10575
		2.13603	1.9495	1.98917	0.561261	2.17668	0.465854	0.64795	2.13128	2.0947	2.02127	2.08412	2.22862	2.34897	2.01268	2.15234	2.05854	2.12018	1.88033	2.33121	2.15998	2.15399	2.24944	2.23411	2.11491	2.46334	1.02458	1.06628	2.20066	2.07203	2.31174	2.28942	2.418	2.27887	2.34104	2.35864	2.21275	2.59152	0.711708	2.35482	1.83572	0.474795	1.78239	0.871227	0.830177	1.9913	0.793794	0.723035	1.81737
		2.31155	0.577545	0.501017	2.24334	1.3145	2.23318	0.588243	2.36114	0.556122	1.40728	1.51219	2.26794	2.30546	2.31351	2.24045	0.878123	0.386481	2.11196	2.1842	2.11632	2.23288	1.95191	0.869863	2.22046	2.21948	2.28418	2.18417	0.754606	2.2441	2.2742	2.56684	1.38866	2.55544	2.06536	1.23111	1.75189	2.27875	1.94606	0.464503	1.99228	2.47595	2.23798	1.95945	1.91073	1.72398	2.08556	1.80286	1.76338
		2.23479	2.47456	2.0276	2.34267	2.2315	2.21288	2.10583	2.50186	2.30277	2.13942	2.49766	2.13596	2.10945	2.14878	0.648304	1.91569	2.16641	0.744472	2.14031	2.06339	0.617926	0.837244	2.08357	2.20385	0.928862	1.33075	2.41458	2.34058	0.896806	2.3126	0.527461	2.23197	2.00904	2.62343	2.51861	0.775833	0.882017	2.18291	2.00707	0.829967	2.05954	1.70839	2.04055	0.465696	1.10295	1.97389	2.04989	2.35797
		1.80099	1.61005	2.29466	2.21904	2.0069	2.09087	2.1994	1.52095	2.29386	2.13128	2.22928	1.31661	0.684175	1.42739	1.56377	2.00479	2.25868	2.05505	2.36585	0.63573	2.3678	1.85818	2.19331	2.34904	2.24894	2.17015	2.29163	1.50047	1.37947	2.33518	2.26304	2.52639	1.29384	2.18448	2.18837	2.48037	2.21471	2.10905	2.05449	2.01524	2.28015	1.79609	0.554941	0.491157	2.36025	1.83089	0.435843	1.27554
		2.16719	2.13403	1.47798	0.604133	1.63561	0.664679	1.66573	2.25358	2.0184	2.32515	2.36937	2.42272	1.24209	0.770995	2.11898	0.783791	0.720741	0.708023	2.05773	2.31037	2.28334	2.17008	1.26901	2.08794	2.17101	2.10932	2.30505	2.21206	2.16955	2.23272	0.920052	0.874295	2.0955	2.46721	2.33544	2.11282	2.35198	2.34376	0.72727	0.370433	0.762722	1.83873	1.57614	1.47872	2.05722	0.439147	1.61338	0.769225
		1.95969	2.14073	1.08336	2.12323	0.683428	1.73743	2.26101	2.34524	2.43978	2.0603	2.18637	2.53062	2.20188	2.61023	2.43876	1.64457	2.0514	2.31373	1.43645	0.622279	0.931366	1.4645	2.15927	2.19455	2.08436	0.807089	1.444	2.2156	2.37361	2.21853	1.31618	1.91161	0.959803	0.767258	1.48787	2.06381	1.28871	1.22976	0.808243	1.08588	2.22344	1.98871	1.94429	0.759352	0.940203	1.41965	1.83958	1.93176
		1.54584	2.15954	2.24761	1.5116	2.18931	0.624481	2.16445	0.8626	2.17276	2.29977	2.17237	2.44354	2.19805	2.44126	0.829928	2.0306	2.07548	2.23541	0.921743	2.44473	2.3527	2.42318	2.10996	0.815021	2.43543	1.90711	2.2675	2.40616	2.12862	1.00163	2.13055	2.174	2.17069	2.21401	0.828551	2.09216	2.25038	2.07551	2.19537	2.20182	2.14363	1.88143	0.835067	1.82969	2.09064	2.06924	0.444326	1.99699
		1.60938	2.29649	2.11021	1.30125	2.05745	1.43937	2.01623	2.06257	1.62143	2.26151	2.37278	1.4531	1.26983	1.91973	2.02731	1.79555	1.64647	0.79386	2.36752	2.08847	2.33449	2.33877	0.927367	2.26295	1.38916	0.548858	2.30872	0.969532	2.30407	2.12887	2.23657	2.25882	1.26824	1.43238	2.23297	2.30217	2.30948	1.16612	2.25796	2.12935	1.31676	0.551034	2.08164	1.88692	1.44952	2.01917	2.12866	1.75386
		1.6715	2.14041	2.24042	2.11748	2.21683	2.0125	2.20701	2.25629	0.700367	2.23446	1.64819	2.0799	2.34859	2.16991	2.05365	1.98152	2.03486	1.60154	1.3797	1.37792	2.47169	2.34095	0.510207	2.0871	0.490646	0.791487	1.974	1.91514	2.31382	0.38083	2.29653	0.40439	2.08701	2.3385	2.24085	1.02295	2.31283	2.11772	2.43283	2.07539	2.18176	1.09271	1.90054	2.20679	1.93627	0.589738	0.878818	0.46664
		1.16588	2.2806	2.51119	2.02388	1.80122	1.46903	0.780185	2.23246	0.529965	2.23102	2.41267	0.628362	2.42402	2.2057	1.85354	0.427465	2.02094	1.36039	2.24301	2.30765	0.700498	0.548439	0.718604	1.42636	1.9108	0.712927	1.99895	1.69751	0.576247	2.13326	2.4515	0.510129	2.28063	0.462418	2.41059	2.09023	0.874046	2.12568	2.4142	1.76131	1.02034	1.8664	2.15513	1.97467	2.03615	1.98351	2.10136	1.97295
		1.34175	2.36962	2.2137	2.35705	2.29171	2.22934	2.27352	1.99214	2.20601	1.79908	1.2436	2.15339	1.26787	1.8961	2.25414	1.73532	1.85325	2.03648	1.11879	2.53566	2.28448	0.415587	0.602337	1.95755	1.9733	1.02371	2.00192	1.72978	2.32245	0.704837	2.25848	0.981856	2.06434	2.40591	2.24611	0.887183	2.40212	2.21149	2.07117	1.98658	2.0596	1.92017	1.93	0.559688	0.592229	0.759483	0.549107	1.97457
		1.47991	1.74471	0.61255	2.26787	0.560173	2.18518	0.707263	1.72176	2.13216	2.45889	2.1457	1.0239	2.27786	1.01588	2.19921	0.645839	1.70497	0.462078	2.07581	1.30074	1.98472	2.09631	1.91082	2.19132	2.31006	1.96589	0.881414	0.972088	2.10267	2.00315	2.16929	2.30888	2.21562	1.22477	1.33471	0.70253	2.30832	0.461946	2.12558	1.76318	2.01681	0.664954	1.91085	0.911018	2.05068	1.97139	1.97398	0.515832
		0.712927	1.00443	2.45396	1.95484	0.43933	0.352091	1.74374	1.68052	2.32353	1.66326	2.08056	1.88195	2.21317	1.89079	0.453556	1.47865	0.860935	1.91009	0.550458	2.2805	0.826506	1.90521	0.639336	0.876707	0.343517	1.55264	0.851495	0.889018	2.32405	1.65674	2.23568	2.11879	2.11846	2.1548	2.17919	1.92753	2.11397	1.87344	2.34309	0.390257	2.09891	1.78778	1.75723	2.05983	0.824867	2.19723	2.07433	1.35903
		0.863623	0.505448	1.32727	2.54016	2.26804	0.602285	2.14721	1.32616	2.32425	2.18497	2.10914	0.738126	1.00547	0.696512	1.78794	1.61108	1.56699	1.76312	0.639965	0.629542	2.21161	0.416636	0.69587	0.546118	0.765803	0.703107	0.726955	1.88729	0.763233	0.448718	2.26138	1.87605	0.599282	1.1966	1.96591	0.991112	1.9358	0.538422	2.19314	1.54477	2.00849	1.39165	0.482819	2.01364	2.17914	0.539917	2.15853	1.82204
		0.511283	2.02908	2.08741	1.47321	1.76613	2.18456	2.00436	1.44237	2.05304	2.02118	0.380135	1.70555	2.13499	1.63965	0.634209	0.817145	0.693628	0.802107	1.52078	2.23572	1.21577	1.55025	1.94545	2.22614	0.569599	0.679324	2.04243	0.905341	0.769343	1.57757	1.99604	2.11999	2.0805	2.07593	0.580455	1.7887	0.616484	1.8386	0.491066	1.82997	2.13196	0.79209	0.439855	1.83822	1.97062	0.732147	0.687335	0.565129
		1.19593	1.93555	1.913	2.10864	0.75121	1.58734	0.738965	0.682405	2.09818	1.27252	1.85724	0.968837	1.87163	1.78457	1.83159	0.554679	1.58009	0.843091	1.79772	1.98983	2.20124	1.84341	1.92968	2.10174	1.94349	1.00193	0.782244	0.49669	1.84118	0.777747	1.8539	1.89765	2.05963	2.27883	2.23054	0.881427	0.79445	0.950928	1.71301	0.841308	0.639808	1.57991	1.52712	0.672441	2.02344	1.71073	0.46116	1.76209
		1.22063	1.78156	2.1161	1.79985	1.90111	2.10147	1.7282	0.994377	1.9833	1.65625	1.84869	0.710646	0.762958	1.63611	0.719364	0.753282	1.57049	0.544741	0.765147	0.711839	0.917521	0.578921	0.594785	1.97434	1.81329	1.79814	0.91541	1.68987	0.717647	1.70386	1.65683	0.978696	0.973085	0.802316	2.13116	0.816332	1.60909	1.73215	0.748496	1.73788	1.87292	1.43415	0.843406	0.421342	0.71551	0.637658	1.64698	1.98431
		1.01845	1.68701	1.60703	1.60698	1.72277	1.87394	1.28625	1.65933	2.09262	0.506982	0.652709	1.47747	1.87791	0.71606	1.44041	0.368466	0.374694	1.59386	0.622108	0.629516	2.10922	0.668953	0.960774	1.94508	0.918347	1.59505	0.630788	0.679927	0.648015	0.361229	1.00645	0.740709	1.60798	0.72946	2.23314	1.9248	0.650978	1.70473	0.482255	1.66817	0.408612	0.725067	0.814182	0.382718	0.626343	0.63341	0.694073	0.506497
		0.963343	0.679809	0.724635	1.03532	0.668167	1.02361	0.369371	0.706188	0.838056	1.70298	1.84366	0.679507	0.764334	0.710344	0.748759	1.81762	0.865786	1.5498	1.76708	1.58244	2.16917	1.83854	1.70879	1.98949	0.873233	0.735058	1.60672	1.56482	0.85906	0.56366	0.914951	2.11248	0.942222	1.82889	2.06637	0.366434	1.63523	0.689209	1.74198	0.638195	1.55699	1.55312	1.6463	1.56513	1.42596	1.49863	1.68939	1.57962
		0.661401	1.5127	0.744773	0.388251	1.08626	0.350308	0.508228	1.0129	1.86289	0.707538	0.452022	0.652368	1.55924	1.49018	1.30763	0.577059	0.856176	0.64677	1.57006	1.85845	0.412794	1.57364	0.664758	1.72532	1.90298	0.731898	1.48081	0.806525	0.770706	0.665112	0.647386	2.07552	1.04405	1.73381	0.638733	0.852373	1.72213	1.60428	0.675705	1.62054	1.53381	1.5511	0.754999	1.59282	0.870257	0.786059	1.5046	0.726615
		1.02618	0.867228	1.04108	0.85198	0.464634	1.57342	1.66198	0.893463	0.673398	0.941815	1.58678	1.6551	1.73169	0.711327	0.748182	1.39162	0.655449	1.47023	0.849515	0.832393	2.02224	0.752338	0.639362	0.764374	0.669137	0.670618	0.704208	0.941619	0.326643	1.72989	1.70257	1.70266	1.83692	0.804807	2.04227	1.80965	0.887576	0.651765	1.60478	1.12701	0.486398	1.5444	1.62383	0.798134	0.817735	0.827135	0.780159	1.43786
		1.10234	1.01146	0.933228	0.703317	1.33771	0.944267	1.1118	1.7887	0.737824	0.343372	0.631836	0.762787	0.567069	0.539523	0.659238	0.935208	0.567816	1.55286	0.588558	0.688423	0.61533	0.694572	1.50816	1.89352	0.77068	0.696342	0.861131	0.900398	1.66102	0.858391	0.750109	0.850722	0.912041	1.70468	0.436944	0.673542	0.60353	0.985776	0.803221	1.78248	1.69105	0.638602	0.787527	0.819688	1.46121	1.58465	1.47012	1.48691
		0.33818	0.548321	1.31613	1.50557	1.14016	0.70055	1.61314	0.465329	1.33998	1.60701	0.854642	1.71301	0.348525	1.09723	0.501397	1.21001	0.877087	1.57652	1.3645	1.57502	1.84967	1.29094	1.5063	0.413122	1.77431	1.49847	1.50949	1.36189	1.78097	1.56057	1.68613	1.79095	1.69887	1.63902	0.763954	1.63168	1.60032	1.49104	1.56839	0.87301	0.43579	0.843222	1.72237	1.50007	1.55492	1.54417	0.59451	1.55893
		0.659867	1.35167	0.507113	0.799773	0.933883	0.894066	0.697391	1.09582	1.45792	0.863741	0.347974	0.453188	0.73081	0.928351	0.936702	0.505802	0.951963	0.741797	0.509041	0.862429	1.74129	1.34478	1.03434	0.847837	0.573716	1.01404	1.27903	0.685971	1.76275	1.45624	0.937738	1.7273	0.631128	0.705375	0.808151	0.812333	0.674014	0.640844	1.52665	0.995753	1.58126	0.578187	1.70041	1.65624	1.62506	1.55117	0.759746	0.742374
		0.906521	0.900831	1.31463	1.25297	1.42022	0.708286	1.64765	0.761712	1.02174	1.63173	1.79992	0.853645	0.717752	0.567344	1.09183	1.06659	0.560579	1.60019	1.16875	0.636294	1.46613	0.925479	1.29663	1.92583	1.72734	1.31849	0.832157	0.920222	0.85927	0.81978	1.80452	0.94862	0.84924	0.750476	0.702543	0.818534	0.647871	1.27183	0.823215	0.501122	0.700118	1.58643	0.569403	0.907583	0.8414	0.830216	0.713635	1.58042
		0.537045	0.60513	0.656891	0.522033	0.759641	1.65204	0.568708	0.427976	1.34666	0.689576	0.928508	1.45318	1.60095	0.430887	0.623944	0.60138	0.687689	1.57119	0.668389	1.2586	0.417724	0.677737	0.725723	0.734665	0.675482	1.19356	0.801989	0.620718	1.62092	0.723547	0.712114	1.80674	1.57854	1.59399	0.753597	0.607922	0.984911	0.909655	0.892283	0.381302	0.498657	1.21872	0.854851	0.628703	1.50196	1.50131	1.36363	0.7601
		0.582133	1.09187	0.824592	0.543837	1.33483	0.541201	0.829207	0.717162	1.50006	1.55367	0.430087	0.826401	0.822638	0.806145	1.04008	1.16825	0.63396	0.667314	1.13305	0.608499	1.88152	0.709531	0.50356	1.58615	0.634314	0.444116	0.543194	1.08913	0.639913	0.899625	1.69331	0.551913	1.34438	0.711865	1.71213	1.60708	1.54558	1.21136	1.52719	0.669714	1.52205	1.39448	0.821773	1.55831	0.494619	1.43346	0.978722	0.499247
		0.346466	1.0045	0.916354	0.978198	0.461868	0.983652	0.698387	1.0112	0.97041	0.453556	1.27779	1.04852	0.588794	0.614556	0.76461	0.893725	0.852347	0.596516	1.32776	0.751814	0.708548	1.07645	0.685814	0.610649	1.39072	0.746989	0.761686	0.570281	0.610046	1.30189	0.855507	0.768123	1.41194	1.49046	0.921127	0.723822	0.709597	1.14501	1.12197	0.566387	1.43533	1.24242	1.53516	0.553172	1.42296	0.340134	1.21267	0.372439
		0.623616	0.692815	0.549972	1.11922	1.13065	1.30447	0.788235	0.825536	0.84903	1.54001	0.892899	1.14447	0.541359	0.634406	0.493819	0.700236	0.584074	0.818181	0.620509	0.876471	2.01281	0.677488	0.377683	0.779071	1.07052	0.564919	0.640162	0.347778	1.38924	0.642378	0.686981	1.68155	0.740984	0.977883	1.74568	0.972036	1.36801	0.489702	1.42796	0.757569	0.602298	0.847745	1.18128	1.02557	0.865288	0.672624	0.958479	1.52466
		0.81215	0.391607	0.707158	0.653207	0.630709	0.683441	0.998821	0.837217	1.63565	1.36313	0.958112	0.625714	1.24485	0.514757	0.61335	0.81662	0.553512	1.3376	1.05145	0.651778	0.662647	0.654204	0.542329	0.813067	1.34749	0.634328	0.759628	0.656642	0.858549	0.817538	0.691255	1.66347	0.970279	1.33122	0.75007	1.32674	1.28114	0.750293	1.18085	0.583825	1.20157	0.499902	0.772175	1.34537	1.05892	1.29381	0.727493	0.843078
		0.420425	0.595218	0.946863	0.679809	1.02749	0.876248	0.988988	0.577912	0.46959	1.05813	1.08854	0.57327	1.03259	0.443919	0.438373	0.401152	0.363943	1.12162	0.543286	1.05524	1.84002	0.625687	0.643335	1.37152	1.25179	0.688462	0.818259	0.549841	0.965559	0.849778	1.70353	1.68601	0.482439	1.23712	1.48771	0.751997	0.889739	0.561982	0.469852	0.61613	1.41235	0.61516	1.45465	1.38643	1.4237	1.34027	1.01618	0.60353
		0.670448	0.684843	1.03903	0.726247	0.950573	1.10949	1.00856	0.688095	0.364651	0.86635	0.985501	0.937554	0.971879	0.82526	0.858693	0.720885	0.654518	0.996343	1.01575	0.51317	1.65226	0.453123	0.406868	0.823739	1.11174	0.937672	0.588807	0.538828	1.37924	1.27484	0.942877	0.829285	0.995111	0.787488	0.668507	0.981646	0.880352	0.768949	0.916603	0.554824	1.29857	0.951622	1.25582	0.537268	0.500519	0.946457	0.545449	0.973583
		0.830177	0.667432	0.955123	0.979942	0.916354	0.988792	0.740578	0.812648	1.14619	0.590852	0.719364	0.765108	0.853488	0.806053	0.706214	0.571146	0.439619	0.578843	0.674879	0.61394	0.935313	0.366631	0.548465	0.813919	0.722616	0.432067	0.588125	0.348721	0.677869	1.12154	1.70306	1.66827	0.70274	0.511322	1.01555	1.21233	0.80781	0.324362	0.686758	0.706017	0.97454	0.734678	1.04463	1.37881	0.858378	0.685211	0.909484	1.51398
		0.878752	0.747487	0.643204	0.537701	0.801556	0.860345	0.73709	0.679979	1.20911	0.852085	0.993262	0.647438	0.556358	0.629595	0.493281	0.696748	0.688121	0.612734	0.620902	0.682379	0.808701	0.61984	0.505697	0.577571	0.553027	0.525626	0.653522	0.693864	1.23142	1.15325	0.658635	0.995373	0.664496	0.824972	1.42723	1.19998	0.549697	0.796613	0.774443	0.719876	0.499089	0.657062	0.747566	0.719299	0.570832	1.04133	0.648972	1.36478
		0.470665	0.934264	0.617847	0.622161	0.819478	0.68622	0.633134	0.800507	0.618752	0.641093	0.906259	0.553014	0.567554	1.22342	0.627733	0.500178	0.66245	1.04164	0.703277	0.57508	1.31174	0.491577	0.565456	1.02999	0.502656	1.10481	0.814024	0.66401	1.16939	0.91364	0.981122	0.514586	0.818233	1.21973	1.49126	0.295937	0.678183	0.488876	0.532168	0.76124	1.02225	0.446685	0.961587	1.17789	0.679403	0.929872	0.709518	1.16682
		0.702019	0.361308	0.784709	0.635389	0.708679	0.491354	0.546852	0.489414	1.11156	0.324099	0.967801	0.773656	0.978395	0.496323	1.18325	0.729328	0.620076	0.617795	0.623878	0.866153	1.25831	0.739332	1.04535	0.534318	0.60728	0.435699	0.765318	0.702989	1.0227	0.434283	0.449399	0.628913	0.805424	0.47039	0.717227	0.623891	0.715497	0.645223	0.280165	0.633187	0.657822	0.431057	0.583313	0.73241	0.817315	0.549684	0.702071	1.02154
		0.51553	0.752679	0.877822	0.839564	0.442464	0.67952	0.675325	0.71429	0.792339	0.7086	0.690389	0.5833	0.848519	0.582173	0.677305	0.536245	0.694978	0.644147	0.364022	0.673424	0.702202	0.683231	0.498198	0.5798	0.554981	0.484576	0.512594	0.932979	0.482557	0.732095	0.462025	0.690062	0.538448	0.885255	1.44945	0.847064	0.639323	0.609496	0.392617	0.841308	0.788065	0.557157	0.693864	0.547888	0.700288	0.630696	0.582382	1.21735
		0.643072	0.659343	0.491813	0.617978	0.864331	1.04628	0.369423	0.638825	0.647622	0.46015	0.620456	0.491459	0.44051	0.473392	0.511204	0.586224	0.481115	0.502957	0.718079	0.488915	1.26463	0.496166	0.985946	0.713006	1.0961	0.684476	1.07121	0.462864	0.756455	0.630932	0.798068	0.684188	0.688698	0.784197	1.02093	0.543483	0.769644	0.556895	0.705323	1.02466	0.542198	0.601314	0.989434	1.13209	0.695988	0.937882	0.939259	0.863557
		0.743265	0.438242	0.827017	0.483396	0.8567	0.726955	0.892715	0.567961	0.649536	0.819898	0.89969	0.695175	0.411024	0.829561	0.403656	1.21752	0.387254	0.605811	0.497739	0.72727	1.02437	0.481967	0.54343	0.600003	0.830256	1.02719	0.498277	0.91562	0.66696	0.666895	0.551782	0.445165	0.812726	0.371482	0.504701	0.680464	0.67914	0.336122	0.644528	0.691556	0.663906	0.794568	0.622266	1.12483	0.615225	0.686836	0.413318	0.804716
		0.532142	0.580298	0.508359	1.58602	0.664692	0.789376	0.482989	0.548963	0.343071	0.861617	0.304394	0.434427	0.40574	1.31954	1.11278	0.440707	1.21337	0.394439	0.711393	1.17108	0.570806	1.13059	1.03649	0.505632	0.299425	0.43191	0.617651	1.19816	0.708207	0.487054	0.687531	0.772398	0.740538	1.00734	0.801386	0.753544	0.409634	0.382272	0.633279	0.425315	0.560055	0.430205	0.381892	0.768818	0.724032	0.686181	0.367667	0.937712
		1.06531	0.555899	0.373855	0.380528	0.660444	0.460963	0.815506	0.451012	0.49079	0.759274	0.714933	0.71509	0.713792	0.385379	1.12265	0.64024	0.719535	0.492429	0.67231	0.316993	1.03935	0.500899	0.367798	0.37139	0.493898	0.997825	1.06312	1.08678	0.651319	0.571789	0.605943	0.338875	1.00244	0.417579	1.08154	0.356313	0.77637	1.09351	0.598391	0.720243	0.618162	0.807508	0.546878	0.569285	0.49829	0.402712	0.607621	0.73751
		0.63594	0.675745	0.549763	0.629909	0.663512	0.610007	0.573441	1.11334	0.595637	0.719679	0.440956	0.693602	0.763915	0.927866	1.10537	0.465382	0.481429	0.680766	0.63514	0.563005	0.864344	0.865983	1.13896	0.878543	0.702805	0.994573	1.23212	0.584179	0.782991	0.839643	0.645157	0.703448	0.415141	0.576115	0.77481	0.352943	0.790648	0.747867	0.317413	0.69507	0.625635	0.601472	0.335493	0.927053	0.495772	0.543443	0.773918	0.717227
		0.594025	0.675705	0.632662	0.531552	0.682942	0.863216	0.343857	0.504294	0.603202	0.480171	0.732973	0.716178	0.548727	0.537098	0.615513	0.811848	0.831436	0.756219	1.14692	0.789376	0.540388	0.547862	0.877441	0.718145	0.688108	0.381682	1.08731	0.572405	0.444732	0.560369	0.353179	0.665571	0.605943	0.845163	0.654794	0.776999	0.802002	0.639152	0.542014	0.979548	0.743632	0.662162	0.739502	0.940924	0.504045	0.627549	0.649195	0.764767
		0.506877	0.510614	0.306282	0.406632	0.766485	0.614438	0.439435	0.663407	0.887301	0.808177	0.716454	0.427675	1.38896	0.717975	0.675902	1.04698	0.411837	0.646376	0.33683	1.16659	0.617467	0.386769	0.375717	0.388303	0.746228	0.734835	0.422981	0.599348	0.446515	0.479751	0.741836	0.931405	0.913417	1.05001	0.718014	0.432736	0.557315	0.564408	0.43406	0.496231	0.686627	0.833153	0.798606	0.596267	0.659972	0.867307	0.688475	0.532024
		0.505514	0.480708	0.578659	0.573729	0.406999	0.510561	0.584572	0.554247	0.809711	0.69958	0.664364	0.439527	0.653338	1.15627	0.301208	0.388146	1.3157	0.477666	0.628533	1.26397	0.698308	0.963304	0.591023	1.11788	0.486162	0.51477	0.634852	1.07307	0.47802	1.02474	0.465998	0.583589	0.9439	1.09241	0.708587	0.848729	1.00514	0.980912	0.747762	1.31074	0.617126	0.813461	0.399657	0.515491	0.857369	0.6662	0.768294	0.540113
		0.661585	0.459272	0.394727	1.08464	0.478387	1.12535	0.515504	1.15341	0.332753	0.692435	0.665335	1.21086	0.429537	0.788799	0.848899	1.41784	0.361898	1.15656	1.04047	0.715247	0.623314	1.21316	0.578803	0.408349	1.15732	0.817945	0.832616	0.709321	0.751578	0.461737	0.702084	0.538199	1.08981	0.951583	0.653522	0.845333	0.453084	1.40886	0.734376	1.11504	1.03511	1.0914	0.828223	0.724045	0.618503	1.0023	0.783633	0.749873
		0.573834	0.406068	0.81565	0.639847	0.640437	0.477771	0.677082	0.44523	0.473563	0.518782	0.430926	0.563595	0.370263	0.65326	0.796626	0.608434	1.08413	0.515452	0.663434	1.01496	0.703815	0.888114	0.778966	0.76794	0.809711	0.932953	0.81607	0.517327	0.757032	0.924286	0.783397	0.428343	1.16743	0.568052	0.747841	0.5181	0.590065	0.871922	0.642902	0.653548	0.509014	0.427281	0.607214	0.5197	0.520408	1.30635	1.0455	0.735936
		0.663224	0.624953	0.422522	0.559963	0.434152	0.801726	1.11818	0.569901	0.912067	0.683152	0.798003	0.487617	0.549002	0.851928	0.696093	0.326368	0.950836	0.787894	0.395435	0.72373	0.54465	0.640293	0.997025	0.48687	0.450514	0.514311	0.972613	0.485284	0.376438	0.5063	0.894603	0.890356	0.550563	0.607175	0.809121	0.843143	0.740027	0.727493	0.996186	0.579891	0.646271	0.480262	0.737247	0.606428	1.15032	0.610636	0.979942	0.813618
		0.580848	0.54815	0.590314	0.620863	0.586001	0.603176	0.530346	0.595965	0.614111	1.39789	0.58844	0.800599	0.738821	0.594785	0.986287	0.75774	0.56484	1.15653	1.19353	0.75774	0.439933	0.644213	0.523004	0.365189	0.988346	0.491184	0.612092	0.503324	0.361334	0.975104	0.857841	0.560619	0.791788	0.99397	1.00673	0.557485	0.593632	0.549763	0.612603	0.599282	0.942301	0.595782	1.21498	0.733891	0.52164	0.501318	0.776331	0.602442
		0.649654	0.636189	0.778337	0.60353	0.399959	1.0104	0.640254	0.672546	0.741233	0.645118	0.482806	0.75694	1.17368	0.590983	0.872853	1.04665	0.618214	0.411614	0.655305	0.564998	0.406737	0.968562	0.587863	1.14086	0.407615	0.354752	0.502577	0.394452	0.559334	1.22245	0.400299	0.889228	0.444168	0.662909	0.456178	0.390191	0.996763	0.809829	0.750673	0.73945	1.06609	1.09248	0.527501	0.922831	0.599597	0.790386	1.16133	0.545738
		0.802067	1.16053	0.490489	0.589423	0.586827	0.536193	0.4081	0.668219	0.54718	0.702609	0.679756	1.44721	0.49138	0.708246	0.835683	0.557275	0.793231	0.412964	0.641027	0.892335	0.701311	0.563555	0.370092	0.413935	0.938852	0.370931	0.451956	0.539117	0.960997	0.69979	0.474756	0.666593	0.328518	0.467938	0.554614	1.04476	0.675954	1.22822	1.01231	0.675456	0.691687	0.962819	0.653351	0.881034	0.981908	0.941999	0.499614	0.924483
		0.738794	0.646665	0.53462	0.631561	1.10455	0.525914	0.507362	0.899127	0.652381	1.1655	0.812254	0.892257	0.868932	0.96531	0.497883	0.803732	0.796102	1.35028	0.489545	0.513774	0.783896	0.46529	0.374209	0.929046	0.973242	0.566951	0.527763	0.476591	0.546511	1.01933	0.991125	0.408572	0.70177	0.614307	0.89008	0.478807	1.23344	0.424672	0.6391	0.58608	1.36629	0.342468	0.845163	1.32843	0.856897	0.961456	0.633043	1.17013
		0.362921	0.435502	0.581858	0.562493	0.544466	0.663001	0.954585	0.967945	0.65208	0.616877	0.682588	0.572313	0.731059	0.485441	0.450383	0.685001	0.824447	0.739122	0.536757	0.619945	0.67033	0.54225	0.513	1.2152	0.397048	0.490725	0.409988	0.459888	1.2699	0.564709	1.14286	0.931353	1.32365	0.92759	0.609312	0.70156	0.597001	0.314791	0.342022	1.20356	1.24663	1.20109	1.27222	0.549238	1.19817	0.552831	0.871017	0.542512
		0.656105	0.590655	1.1189	0.815362	0.494684	0.449688	0.34446	0.667485	0.584074	0.590275	0.576915	0.67543	1.1653	0.600266	0.293263	0.50436	0.490685	1.09204	0.743501	0.387241	0.487041	0.500558	0.484799	0.547114	0.666567	0.462169	0.413699	0.494173	0.429051	0.851141	1.17489	0.802749	1.13162	0.424882	1.03145	0.585293	1.15418	0.55839	1.31555	0.628179	0.521994	1.34729	1.38861	0.681671	0.847588	1.28966	1.10893	0.544086
		0.37274	0.659055	0.633488	0.343018	0.578987	0.570989	0.779831	1.00435	0.674027	0.581045	0.367929	1.38098	1.21051	0.53146	0.398883	0.381367	0.979902	0.706896	0.555807	0.535524	1.19784	0.479777	0.413568	0.639113	0.793165	0.616654	0.480236	0.422666	0.711747	1.35742	0.740971	0.537701	0.534764	0.589148	1.20821	0.827188	0.949997	0.517995	1.14478	0.357925	0.859139	0.326302	0.941606	0.355513	0.466784	0.706096	0.763521	1.20064
		0.510063	0.668547	0.514298	0.341432	0.434978	0.382744	0.506589	0.688711	1.19593	0.708469	1.37443	0.338626	0.806813	0.440904	0.44114	0.371325	0.732921	0.636884	0.35411	0.553224	0.319393	0.440169	0.458197	0.774403	0.982223	1.02764	0.628611	0.426193	0.487067	0.575355	0.652552	0.467086	0.476185	1.09047	1.01278	1.17181	0.762315	0.379361	0.359695	0.492272	0.45956	1.01851	0.504714	0.333906	0.779097	0.901001	0.445728	0.608958
		0.620456	0.370367	0.373645	0.463703	0.626513	0.864055	0.668455	0.479921	0.67189	0.678878	0.517785	0.75947	0.944189	0.594615	0.493032	0.423571	0.525875	0.827673	0.361898	0.522046	0.718355	0.455208	0.563831	0.757176	0.510089	0.406816	0.410631	0.574988	1.11947	0.330078	0.783122	1.08336	0.828354	1.22098	1.15097	0.776514	0.811468	0.387503	0.621702	0.524865	0.780644	0.640817	0.920052	0.721934	0.971813	0.910507	1.14423	1.0086
		0.36494	0.39495	0.532614	0.419454	0.574359	0.533282	0.462117	0.771086	0.610308	1.06158	0.464477	0.699003	0.573192	0.367994	0.467414	0.534436	0.382482	0.847614	0.821707	0.38399	0.332503	0.358607	0.936728	0.937266	0.333421	0.500217	0.495327	0.36001	0.331376	0.460045	0.347253	0.678616	0.496192	0.4969	0.75496	0.675994	0.69722	0.547403	0.691124	0.35019	1.15535	0.882161	0.817945	1.02808	0.699672	0.677777	0.538973	0.526281
		0.440864	0.611226	0.600108	0.461055	0.525324	0.345732	0.895849	0.319865	0.371941	0.648487	0.502878	0.634419	0.642168	0.631666	0.424581	0.577545	0.487447	0.625229	0.884023	0.468227	0.472029	0.63282	0.568498	0.45408	0.384776	0.511964	0.381276	0.376346	0.785089	0.424974	1.09381	0.66776	0.590236	0.373304	0.829862	0.937227	0.740735	0.333408	0.727401	0.335886	0.454028	0.699069	0.376385	1.19188	1.31275	0.798016	0.527802	1.28852
		0.376372	0.350478	0.565653	0.551389	0.559832	0.438491	0.592071	0.457607	1.13555	0.762551	1.24402	1.01507	0.50419	0.485061	0.525521	1.00172	0.501567	1.03549	0.498106	0.507572	1.33325	0.443814	0.40578	0.372413	0.371705	0.334352	0.394898		0.634419	0.384396	0.579826	0.991296	0.570596	0.606572	0.504347	0.843904	0.457699	0.389706	0.371757	0.528589	0.446017	1.17498	0.524184	0.868959	0.895901	0.600606	1.28329	0.535485
		0.473209	0.829233	0.679167	0.596791	0.857683	0.412388	0.715824	0.561326	0.36334	0.716205	0.777694	0.798567	0.38083	0.466509	0.379794	0.370866	0.435436	0.486595	0.548085	0.55658	0.400286	0.380201	0.461199	0.547141	0.560723	0.326984	0.460531		1.04201	0.433916	0.35213	0.384304	0.425158	0.366814	0.7534	0.319576	1.21966	0.411627	1.1805	0.425774	0.494422	0.269912	1.19282	1.07198	0.392525	0.624219	0.396707	0.815637
		0.491066	0.362396	0.687859	0.554325	0.695896	0.543574	0.916643	0.412388	0.748405	1.01491	1.20647	0.469931	0.368007	0.54128	0.641853	0.531158	0.448849	0.515622	0.487316	0.463743	1.2502	0.388041	0.605405	0.503246	0.513275	0.537294	0.405911		0.772175	0.496782	0.51005	0.78324	0.323064	0.380397	0.316849	0.716441	0.579197	0.47844	0.416295	0.422889	0.377133	0.374222	0.377211	0.805817	0.731439	1.21338	0.374379	0.403525
		0.385878	0.418471	0.373186	0.419795	0.701927	0.3861	0.351121	0.493124	0.610636	0.723717	0.344054	0.363773	0.427295	0.448075	0.82349	0.467401	0.62119	0.425997	0.491603	0.342953	0.614019		0.375087	0.469931	0.296999	0.359839	0.399736		0.448049	0.351488	0.411457	0.801661	0.400889	0.427622	0.477902	0.737405	0.447564	0.344683	0.471347	0.429838	0.424292	0.376385	0.347174	0.519464	0.344932	0.374681	0.474874	0.693772
		0.527789	0.61769	0.647176	0.36393	0.929426	0.417461	0.433575	0.509473	1.03899	0.389208	0.617008	0.554312	0.488089	0.454434	0.444666	0.292253	0.4081	0.392551	0.475293	0.338692	1.08811		0.645564	0.329986	0.508949		0.453687		1.22073	0.417645	0.479161	0.353245	0.544558	0.450383	1.15923	1.21994	0.515976	0.497713	0.491433	0.494134	0.447446	0.507546	0.419743	0.512528	0.486333	0.353586	0.452966	0.557105
		0.507271	0.59354	0.474952	0.649864	0.831357	0.561261	0.5825	0.539313	0.617585	0.478191	0.561785	0.399631	0.454722	0.74729	0.484248	0.453097	0.42365	0.534318	0.452192	0.757399	0.711616			0.470023	0.433299				0.559465	0.412322	0.449701	0.847811	0.392551	0.297445	0.531421	0.470219	0.515635	0.383164	0.361675	0.446554	0.387765	0.336148	0.466103	1.22527	0.327115	0.474244	0.357506	1.34702
		0.436472	0.412191	0.361465	0.528484	0.452507	0.515727	0.428409	0.379047	0.607739	0.399867	0.897527	0.449911	0.450973	0.5452	0.612196	0.571356	0.418419	0.467112	0.402083	0.440261	0.723232			0.427504	0.376844				0.496454	0.53483	0.323391	0.781247	0.585241	0.515058	0.435856	0.421316	0.381866	0.494055	0.369083	0.327338	0.406212	0.625714	0.718211	0.409071	0.518415	0.670815	0.499142	0.448298
		0.432814	0.439973	0.306478	0.669307	0.43149	0.579826	0.48455	0.488063	0.947191	0.405937	0.70291	0.415574	0.404403	0.444444	0.53993		0.49298	0.395409	0.381971	0.467401	0.743737			0.41855	0.367916				0.353795	0.484654	0.387674	1.24763	0.54895	0.366513	0.542394	0.441271	0.61259	0.390873	0.398516	0.411431	0.349456	0.331533	0.466968	0.478322	0.451523	0.394727	0.606559	0.393823
		0.477207	0.515557	0.715601	0.638103	1.45171	0.451327	0.363261	0.350793	0.579065	0.398962	0.884443	0.440025	0.570425		0.385707		0.496021	0.427924	0.34353	0.431529	0.891103			0.320245	0.53736				0.455562	0.421618	0.384619	0.49142	0.476814		0.432683	0.510561	0.319025	0.432998	0.48021		0.505986	0.471216	0.346021	0.484261	0.409962	0.294731	0.318435	0.413672
		0.66755	0.529166	0.376189	0.413017	0.492141	0.487132	0.755445	0.545594	0.879146	0.413804	0.410395	0.529244	0.464805		0.559924		0.434702	0.378955	0.524184	0.407773	0.585398			0.598745	0.325699				0.368283	0.543378	0.477902	0.503128	0.440327		0.539169	0.523292	0.519136	0.380476	0.368414		0.449635	0.37746	0.341878	0.442857	0.473628	0.362383	0.633108	0.461724
		0.446436	0.579944	0.46664	0.387897	0.375258	0.762918	0.376254	0.541267	1.02334	1.13073	0.886003	0.36591	0.604448		0.355762		0.454788	0.342599	0.511741	0.425223	0.563516			0.308432	0.507035				0.469577	0.41577	0.313178	0.477404	0.512843		0.368099	0.434899	0.488496	0.43663			0.367483	0.456532	0.470337	0.651647	0.477771	0.508451	0.388421	0.571278
		0.434728	0.439632	0.456309	0.439645	0.471504	0.449399	0.644239	0.720151	0.950914	0.587168	0.579315	0.510522	0.607345		0.340396		0.592517	0.529611	0.400745		0.49433				0.839079				0.374445		0.409071	0.371495	0.322238		0.53028	0.467335	0.41497	0.704995			0.643413	0.398844	0.496612	0.436289	0.33291	0.413712	0.468751	0.422168
		0.450566	0.422221	0.823962	0.603347	0.461566	0.347751	0.37573	0.581648	0.665321	0.376294	0.350151	0.426141	0.515819				0.373147	0.532509	0.480682		0.440117				0.41067				0.464896		0.592714	0.513026	0.418392		0.49336	0.319511	0.443054	0.687715				0.575984	0.411273	0.290509	0.496834	0.331822		0.364782
		0.547429	0.486306	0.359682	0.521483	0.60926	0.591062	0.50318	0.452992	0.497057	0.514665	0.443447	0.637422	0.498381				0.51165	0.407524			0.407825				0.567961				0.506392		0.480931	0.445519			0.43486	0.483855	0.40814	0.349325				0.506589	0.469865	0.341917	0.383675	0.775321		0.523017
		0.534161	0.42951	0.469262	0.47275	0.469813	0.500151	0.456427	0.626277	0.722734	0.351619	0.455129	0.628441	0.558967				0.312273	0.502433			0.584677				0.418956				0.405714		0.490685	0.363628			0.438885	0.477443	0.39263					1.02685	0.773931	0.498185	0.427622	0.520185		0.430245
		0.379322	0.411404	0.602022	0.48337	0.601354	0.448587	0.381472	0.38475	0.662345	0.473812	0.557695	0.545803	0.342808					0.523476			0.555558								0.528471		0.347528	0.545108			0.574267	0.595847	0.431333					0.46765	0.424922	0.393836		0.420883		0.530018
		0.429301	0.379479	0.380083	0.485926	0.36431	0.425	1.19567	0.395632	0.34981	0.370525	0.533689	0.51397	0.370892					0.310871			0.399985								0.474808		0.335742	0.430415			0.406934	0.437836	0.278107					0.437141	0.464464	0.432486		0.333316		0.512567
		0.693103	0.496992	0.371731	0.532483	0.64576	0.406265	0.358935	0.562533	0.414485	0.511047	0.364363							0.503836			0.761922								0.361255			0.370708			0.632138	0.487381	0.970371						0.586578	0.431149				0.28322
		0.53774	0.403171	0.502367	0.397166	0.532076	1.1362	0.546013	0.444548	0.369423	0.483684	0.741758							0.444732											0.413581			0.574136			0.364205	0.383636	0.583274						0.480721	0.332464				0.616313
			0.47983	0.506982	0.433142	0.543142	1.45832	0.566597	0.521863	0.392774	0.706188	0.664574																					0.552319				0.892414							1.08645	0.321477				0.351462
			0.422666	0.504609		0.428632	1.65684	0.328426	0.477876	0.420831	0.394714	0.50651																					0.553447				0.881414							0.362029	0.406265				0.591075
			0.383046	0.411614		0.49277	0.751525	0.479554	0.429576	0.609233	0.501004	0.729656																					0.675613				0.400234							0.402345					0.376202
			0.48493	0.386494		0.433771	0.985619	0.395999	0.301916	0.551139	0.45821	0.37472																					0.686876				0.338364												0.452861
			0.575709	0.383793		0.438413	0.974422			0.328675		0.469407																					0.335938																0.342363
			0.512541	0.534764		0.368991	0.384881			0.482072																							0.715365																0.440864
			0.340855	0.550431		0.428907	0.481521			0.402646																																							0.543129
			0.454093	0.371102		0.51536	0.610794			0.472068																																							0.304564
			0.533571	0.375323		0.364258	1.08771			0.311159
			0.443421	0.494645		0.604435	0.872708			0.850577
				0.418956		0.449321	0.405347			0.544492
				0.629345		0.373684				0.324532
				0.471216		0.834792				0.42816
				0.467086		0.383924
				0.610754		0.342612
				0.457856
				0.594694
				0.375048
				0.349587
	Site 8	2.22431	2.63468	1.01173	0.676003	0.854028	0.76501	0.775415	0.470187	0.516835	0.650929	0.548621	0.842265	0.564683	0.834835	0.660245	0.70504	0.60399	0.662467	2.99447	0.78775	2.53866	0.7684	0.721966	0.905625	0.769971	0.774651	0.681716	0.65901	0.581227	0.467202	0.604483	0.633082	0.753112	2.48839	2.75133	2.70557	0.4019	0.672838	2.77711	2.77864	2.98225	0.575548	0.589701	0.585616	2.66366	0.54192	1.00747	0.508922
		0.994924	0.530741	1.0118	0.516576	0.486844	0.672434	0.552348	0.810075	0.964731	0.537992	0.959209	0.939982	0.822365	0.733302	1.03635	0.807762	1.34052	0.749981	2.82046	1.10594	0.820311	0.778064	0.646809	1.06336	2.83102	2.78295	0.533255	0.853197	0.575514	0.835576	1.22015	2.45231	0.552202	0.749263	0.667922	0.565816	3.00684	2.72835	0.893851	0.600465	0.554929	2.3919	0.95711	2.74054	0.727039	0.717543	0.812095	0.977089
		0.485542	0.902898	0.523693	0.952654	0.416615	1.06869	0.787144	2.37695	0.658011	1.01815	1.05451	0.830368	0.97967	0.734828	0.729834	0.44811	0.484094	0.837596	0.7497	0.792733	1.15602	0.51459	0.89439	0.644868	0.771071	0.780533	1.15543	0.540764	0.902965	0.797111	0.86019	0.819301	2.87243	0.717667	0.823375	1.16055	0.63792	1.05818	0.778546	0.818919	0.778131	0.981275	2.47215	0.712537	0.77977	2.69119	2.79421	0.643487
		0.810849	0.615472	0.761733	1.10922	0.784259	0.822264	2.62278	0.795337	0.646697	0.984328	0.554895	0.724334	0.636584	0.621712	0.993184	0.555053	2.52613	0.639996	0.678809	2.78255	0.76914	2.8672	1.05948	2.84124	2.78649	0.878283	0.933203	2.77533	2.42219	2.91887	0.919532	2.77573	1.19944	1.07087	2.79543	0.779859	0.6878	0.79655	3.03899	0.642421	0.360809	0.717712	1.17642	1.17589	2.45902	0.935795	0.94565	2.69682
		0.609602	2.20885	0.957469	2.53243	0.944281	0.854455	0.678169	2.28227	1.08652	0.738948	1.22715	0.787941	1.15246	1.02857	0.71339	1.62742	1.06272	1.26931	1.06795	0.60482	0.53843	0.826473	0.497013	0.369384	1.22389	1.1531	2.88121	1.13062	1.01752	0.853848	1.24469	1.10307	0.672456	1.0349	1.03682	2.90056	1.20243	0.40291	0.392854	2.99536	2.98235	0.919947	2.88846	1.17916	0.899631	1.12592	0.915749	1.06104
		0.35064	0.861413	0.912247	0.642814	2.40891	2.68149	2.24587	1.1507	2.64311	0.506666	1.15675	1.05515	2.58687	2.61277	0.735592	1.13636	1.0997	2.60878	0.58584	0.482175	2.69567	0.748309	0.385547	2.94103	1.12015	0.61958	2.93106	0.761553	0.826922	0.533076	0.440511	1.00241	0.423955	2.73126	2.56712	0.693198	0.742079	2.91691	2.85942	2.75926	0.909924	1.12759	0.925447	2.77689	1.16456	2.80567	1.38229	2.58385
		1.97923	1.02825	0.836653	2.20684	0.682917	0.938512	0.530259	1.06841	2.22657	2.66611	0.659032	0.497047	0.52697	0.412002	0.534187	2.65264	0.615034	1.00512	0.956537	0.757658	0.855656	2.67412	1.21062	0.978211	2.6485	2.54195	1.23744	0.785449	0.90952	0.813195	2.87517	0.832579	1.13921	0.992499	0.77024	2.55318	0.453565	0.799008	2.71214	0.931317	2.41304	0.392876	0.929544	0.782946	2.55242	2.62177	1.21349	0.964203
		0.582978	1.9889	2.23806	0.772665	1.16053	0.699372	2.38084	0.835014	0.946144	2.37914	0.758792	2.60416	0.610634	1.14824	2.6341	0.650749	0.803598	0.595459	2.73158	0.844185	0.647258	0.586761	0.918971	1.15477	0.854589	0.797638	0.771408	2.58264	2.49438	2.68783	0.552404	0.85157	2.62797	0.575929	2.3383	0.770263	2.86032	2.70982	2.40999	0.837057	0.981825	2.80395	2.4398	0.86679	1.1336	0.9716	1.02796	0.908353
		2.08772	0.841581	2.09073	0.576715	2.27648	2.42874	0.718621	0.733358	0.714962	1.01283	1.05507	2.5009	0.657472	1.03361	2.64066	0.580711	0.508439	0.750621	2.54383	0.627807	2.50519	0.780095	0.951532	0.775246	0.748634	0.698956	0.677238	0.712672	0.678169	2.61238	0.860673	0.872671	0.864567	0.513984	0.875836	0.866128	0.963856	0.802173	0.919936	1.15704	1.22324	0.728532	1.30236	0.978368	2.41076	0.840436	1.40117	1.27464
		0.652197	0.615404	0.682524	0.48516	2.14206	0.706039	0.531504	0.733504	0.52908	0.601161	0.985787	0.531538	1.10963	2.58066	0.698822	0.633599	0.839504	2.51919	1.01979	2.63104	0.69844	2.55475	0.743336	0.684466	0.600566	0.679819	0.390238	0.820176	1.16428	0.432396	0.823386	1.46023	0.816124	0.882178	0.776919	1.11041	1.10636	1.31108	0.883368	1.28221	1.04294	2.47171	0.983442	0.296226	0.877711	2.41917	0.62628	2.50383
		0.590161	2.09632	0.733493	0.94446	0.675341	2.55368	0.90448	2.18453	0.334253	0.548801	2.65765	2.68595	0.98884	0.62765	1.03503	0.446415	0.589151	1.26533	0.749049	0.630759	0.876723	0.584965	0.728824	0.819851	0.948153	1.17132	0.794731	1.42349	0.308033	0.660177	1.21749	0.765032	0.586783	0.355567	1.16313	1.386	2.82106	1.06445	1.27692	0.906747	1.35039	0.881549	1.54636	1.43154	0.945325	1.21669	0.866341	1.4621
		1.07174	0.696891	0.760902	2.12515	0.745536	0.87523	2.18674	0.939679	2.68752	0.707251	2.50962	0.629614	2.54853	2.46897	0.639211	2.01496	0.621353	0.714906	0.413697	0.776896	0.50377	0.545355	2.7128	0.584774	2.62603	0.871953	0.814564	0.857339	0.876016	0.942496	0.887049	0.859247	1.17029	1.16473	1.24316	1.35671	2.67553	0.738678	1.41412	2.53441	2.58487	0.942687	2.73247	0.848921	1.16855	1.25685	0.759735	1.30753
		1.03141	2.15392	0.427805	2.31432	2.46039	0.727769	0.609938	0.502457	0.660312	0.703334	0.662108	1.08649	2.52898	0.834925	1.17886	0.641265	1.04724	0.670919	0.825519	2.51316	2.4515	0.729946	0.665913	2.63026	2.66713	1.17102	1.13455	1.1602	1.0979	0.721472	0.776997	1.00806	1.39423	1.0303	0.987325	0.930037	0.82223	1.00589	0.836721	1.37431	1.43816	1.41528	1.4264	1.05963	2.48272	1.00529	0.524703	0.850593
		1.9676	0.57383	2.34284	0.62554	1.02026	0.816641	0.725782	0.779164	2.43721	1.10113	0.641253	2.57926	0.57098	1.39223	2.64945	2.44117	2.30075	0.341257	1.27487	0.429242	0.690651	1.18175	1.35299	0.580722	0.87926	1.35626	0.345286	2.62227	1.36148	2.42961	0.726837	1.42555	0.345656	1.21109	1.25704	2.77588	0.872761	1.22576	0.563055	0.80554	0.693086	1.0769	2.64666	2.41459	1.45595	1.44107	2.49923	0.66506
		0.561484	1.0033	0.916153	1.23474	1.02145	0.657843	1.20351	1.38044	0.998381	2.52155	2.51498	0.555423	2.3349	0.404751	1.1832	0.449681	1.23576	1.33343	0.618177	1.08968	0.558745	2.48203	0.793396	2.42935	1.26381	0.586704	0.51083	0.627055	1.39492	1.03753	1.29965	1.47952	0.380788	1.22366	0.74704	1.29706	1.22458	1.38916	2.61585	1.34802	0.707936	0.86973	0.661064	2.57081	0.929678	2.48513	0.347935	2.41698
		0.830828	1.04026	0.590094	0.541202	2.26266	2.2569	2.30004	2.36135	0.604371	2.40816	0.768882	2.52553	0.799322	2.37519	2.52295	1.14701	0.630624	0.4483	2.41292	1.24827	0.863131	1.2251	0.465664	1.26404	1.28814	0.737623	0.678304	0.998179	0.546275	0.793227	1.52211	2.58209	1.29162	0.713155	1.28024	2.61819	0.3213	2.61844	1.26696	2.54251	2.54431	2.57495	0.51826	0.688237	1.30296	2.33412	1.26216	0.976539
		0.620814	2.13768	2.26018	0.51028	0.59079	0.972588	0.302444	0.67946	0.953675	1.09382	1.36711	0.366118	0.318124	0.563044	0.587468	2.51428	0.74273	1.39081	1.3399	1.08643	0.790724	2.32854	1.25585	0.653027	2.5025	0.575413	1.32104	1.26721	2.43648	1.31572	2.7182	0.646821	2.5446	0.668045	2.41239	1.05147	1.19622	0.86432	0.727533	0.794911	0.650244	1.33269	1.23604	1.2478	1.25897	0.770521	0.717005	0.778872
		0.518047	0.761138	0.82947	0.507115	2.29785	2.38981	2.14062	0.308067	2.22399	2.45101	0.36348	0.672557	1.25229	1.02777	0.452431	1.086	1.30723	2.35403	1.18642	0.614383	1.25844	0.373189	0.964304	0.770633	0.3688	0.776122	1.55078	0.687014	2.6539	1.34244	2.50188	2.55929	1.43086	2.35754	0.66222	0.709271	0.986652	0.838932	0.642185	0.698249	0.666317	2.53545	0.896758	0.637112	0.720046	1.37447	0.677002	0.29067
		2.07	0.551562	2.17203	1.2514	0.540529	0.650951	2.27704	2.27393	0.532391	0.413068	1.69724	1.30796	1.0866	0.813431	1.50634	1.51731	2.39921	0.588893	2.15723	0.504365	2.36404	0.530831	0.743505	1.42844	0.974328	0.664207	2.80834	1.08402	2.59792	2.5221	0.628525	0.823824	1.46696	0.886735	0.635675	0.56255	1.31938	0.875466	1.28175	1.35748	0.522245	0.742337	0.776178	2.58128	0.849819	0.625921	1.1217	1.27334
		2.03547	0.817763	0.801252	0.697497	1.26463	1.29242	1.39641	0.816057	0.487349	0.753573	1.02269	2.29523	0.575267	2.48639	0.782059	1.18427	1.29556	0.420768	0.487293	2.33447	0.395682	1.53622	0.553706	1.31141	1.39963	2.60771	0.536611	0.619804	1.0347	1.52147	0.613406	2.63797	0.677754	0.880079	0.881695	0.963687	1.23565	0.661681	0.867463	0.554491	0.802162	0.568589	1.17815	0.687777	0.592496	0.865937	2.23109	0.658269
		0.713896	2.09988	0.795001	1.07892	2.16286	0.453542	0.677114	1.38758	1.14547	0.282083	0.659953	0.491715	0.517396	0.713211	0.426458	0.621297	2.21361	0.842804	0.851065	0.41969	1.06807	0.724693	1.33451	0.630512	0.555502	1.42818	1.18235	0.515858	0.8501	0.751676	1.00963	1.43756	1.44671	0.559026	0.596885	0.724558	0.653532	1.37687	2.57546	1.13501	0.855442	0.783575	2.2582	0.990827	0.945212	0.339797	0.623845	1.05266
		1.11128	1.95415	0.599309	0.338686	0.887307	0.642903	0.84818	1.4427	0.564133	2.40381	0.636719	0.507507	0.660312	0.558319	2.39098	0.988481	2.31208	0.756816	2.27393	0.80985	1.3985	2.24764	2.52783	0.465002	0.532526	0.853287	2.51081	0.598714	0.342817	2.5195	0.810647	0.878923	2.49734	0.909497	2.62549	1.38999	0.680313	1.14221	1.19689	0.65626	1.19375	0.782912	0.570104	0.550204	0.365478	0.702436	0.565165	1.15
		0.457616	1.09823	1.05238	1.21006	0.599578	1.40089	1.1562	2.14879	0.345073	1.20438	1.32186	1.17629	2.55527	0.544423	0.604764	0.80251	0.809637	1.50512	1.49743	2.4458	0.884041	0.530416	0.417322	0.430903	2.31808	0.35926	1.01065	2.05774	1.34138	0.717341	0.878564	1.15544	0.747613	0.330919	0.308965	0.595358	0.625876	0.552617	0.507945	2.14101	1.13992	0.87816	0.360315	0.908005	1.35003	1.26209	2.30794	2.26464
		0.768546	0.448839	2.09219	0.675386	0.320447	0.803677	1.84243	0.935795	2.27377	0.464935	0.642028	0.63847	1.34542	1.22321	1.22156	1.39587	1.55679	2.24219	0.796067	1.49772	2.25144	0.535478	0.874759	0.989839	0.602732	1.92266	1.44885	0.563201	0.683793	1.03306	1.46035	2.41206	0.903852	1.32528	0.878743	2.50378	0.74493	2.38444	0.576075	0.334096	0.662456	0.903975	0.580946	0.731809	0.883716	0.591115	0.611644	0.577344
		0.501794	0.942878	0.460714	0.831557	2.162	1.70424	0.752046	0.533289	1.04785	2.30202	1.87811	0.610073	0.72503	0.660256	0.710416	0.390104	0.407175	0.593136	1.05737	0.521279	0.733863	0.652287	1.34229	1.4272	1.25784	1.1336	0.331907	0.705006	1.06479	0.934381	0.34074	0.501839	1.21949	0.856767	0.70101	1.16381	0.898879	0.928904	0.669965	0.657281	0.585436	1.04187	0.678495	1.31232	0.501929	0.656821	0.801118	0.620219
		0.684208	0.569475	0.614439	0.642005	1.48104	0.376152	1.54092	0.490088	2.27888	0.750464	0.726062	1.288	0.701134	2.1047	0.76299	2.14729	0.927052	0.937569	2.18936	0.960107	0.58483	0.522121	2.33243	0.54788	0.607009	0.564874	2.39918	1.17379	2.17493	0.734065	1.13329	0.697598	2.45902	2.4091	1.37085	0.562808	1.43096	0.525556	2.48682	2.34577	0.621836	1.18994	2.30816	0.876072	1.15081	0.74649	2.35402	2.24191
		0.805461	0.767176	0.642522	1.74954	0.605673	1.0986	0.622655	0.585705	0.744661	1.20122	1.92274	0.584808	0.698294	0.803127	0.541516	1.06793	0.591003	1.2258	0.505409	0.541034	0.504151	0.674712	0.512367	2.32188	0.611936	0.5752	0.6359	1.78558	0.771228	1.33229	2.27017	0.559071	0.564492	0.632083	0.541617	0.589207	1.22341	0.727746	0.692604	1.14951	0.772586	0.59308	1.07734	1.17857	2.28314	2.4027	1.11618	0.608311
		2.12818	0.66286	0.71109	1.1426	1.03753	1.67974	0.853321	1.07484	1.20807	0.675296	1.13006	0.528395	1.7931	0.723907	2.51333	0.547757	2.15426	0.62068	0.627784	0.549508	0.99801	0.621499	0.418018	0.982476	2.39055	1.63919	0.671671	1.3803	0.475979	0.3102	0.630456	2.32655	0.579667	0.527991	1.12686	0.615977	0.600577	2.5596	1.18953	1.65152	1.25653	0.636191	0.786953	2.32922	0.390687	1.05335	0.543436	1.13598
		1.34662	0.562449	1.90606	0.653128	0.854354	0.795719	0.69184	1.60585	1.14984	1.21257	1.46118	0.426649	0.760251	1.63805	2.09671	2.12843	0.591632	0.632914	0.808245	0.732	1.11566	1.19705	1.01069	0.570744	1.20183	0.91172	2.07434	0.810535	2.09394	0.760363	0.658112	0.681346	0.548071	0.575795	2.49383	0.658516	0.470872	0.470917	2.05944	0.764404	2.21844	2.38689	0.480929	0.597704	0.486732	0.76134	1.82442	1.76
		2.18851	0.772025	1.38736	1.53243	1.79957	0.902078	0.946784	0.971477	0.720675	2.45752	0.846676	1.87313	1.67191	0.864837	1.15358	2.11504	1.23727	0.576109	2.1062	0.51927	0.614462	2.21141	0.492905	0.562337	0.888576	0.893705	0.449153	0.832107	0.575896	2.28803	0.669594	0.677249	2.31935	0.486878	0.945549	0.543177	0.387601	1.26261	2.27733	0.589589	1.94074	0.836272	0.814733	0.620253	2.22041	1.86234	0.535983	0.777356
		0.52495	2.04349	0.79087	1.21302	0.566221	0.922192	1.62276	1.52716	2.44919	0.499684	0.917837	0.58052	1.65146	0.48892	0.523659	0.75071	0.744953	2.18133	0.578174	0.657405	2.25866	1.2707	0.545883	0.668214	2.04793	0.854937	1.04089	0.824744	1.10241	0.933966	2.2488	1.13178	0.666418	0.640064	0.537116	2.61438	0.721393	0.925301	0.771105	0.47342	0.822982	1.12012	0.729407	0.695477	0.606223	0.512569	0.835138	0.720978
		1.46004	1.52498	1.23466	1.41713	0.860504	0.744896	1.42316	0.633385	2.07225	0.495767	1.58379	0.407175	1.03557	1.47412	0.705118	0.736243	0.605224	0.436358	1.1735	2.40691	1.17605	0.52138	0.591205	0.632308	0.813509	0.461085	0.829941	0.454709	1.12335	0.539384	0.65644	0.519686	0.652556	2.17695	0.674477	1.28234	0.593944	2.3647	0.52495	0.533693	0.771935	2.19587	0.519989	2.36777	0.812948	0.703042	0.52633	0.506744
		1.71981	1.36005	0.967885	0.627975	0.634025	1.71476	0.945257	1.34287	0.661928	2.15922	1.08655	1.67301	0.514107	1.48264	0.735188	2.20504	0.899497	1.24533	0.654475	1.11394	0.900305	0.880865	2.15153	1.18718	0.719609	0.877924	0.760958	0.938702	0.871841	0.520269	1.22281	2.12658	0.577725	0.543054	0.595381	0.447111	1.25809	0.839482	0.863681	0.760296	0.926524	0.902718	1.41055	2.20886	1.13457	0.860549	0.848764	0.888969
		1.04301	0.498966	0.763719	0.61463	1.65365	0.667293	1.43018	1.02069	1.66349	0.786538	0.46095	0.973531	1.55272	0.795068	0.580643	1.17243	2.07509	0.768781	0.860392	0.880203	2.03106	0.638672	0.949623	0.940925	1.63711	0.638358	1.83727	0.576423	1.61357	2.42021	0.966123	0.904626	0.973329	0.801982	2.43339	0.714064	0.777783	0.71357	0.997314	0.807044	1.55094	0.638784	0.843309	1.04637	2.15272	0.857103	0.843466	0.906355
		0.572562	1.30204	0.83947	1.4946	0.68459	1.05337	1.28284	0.398623	0.835407	0.983071	1.44583	1.49289	1.4457	0.47232	1.846	1.10467	0.469009	2.02005	0.44949	0.569554	0.605224	0.826248	2.24192	2.18522	1.39195	0.972554	0.504084	1.39817	0.600521	0.594876	1.99209	1.5358	1.19409	1.26706	0.485632	0.48268	1.75082	1.97777	0.677417	0.934909	0.479122	0.74832	1.50348	0.853085	0.77372	1.4731	1.46365	1.46214
		0.839504	0.758354	1.59481	0.594124	1.02496	1.57318	0.640546	0.653353	1.04261	0.719912	1.0629	1.15009	1.00349	1.03174	1.72939	0.620197	0.833196	0.781824	1.90044	2.1652	0.587816	0.699102	0.589555	0.911765	1.41771	0.818212	1.03263	0.615202	0.712706	0.593091	0.910429	0.805708	0.857204	0.948198	0.648493	0.690067	0.561439	0.510785	1.43798	1.2158	1.63061	0.925469	0.549081	1.83469	0.855498	0.370394	0.629592	0.49121
		0.563415	0.766009	0.974204	0.736815	1.61398	1.51374	0.494757	0.516891	1.6912	0.806651	0.555535	0.852692	1.44709	0.37916	1.831	0.758152	0.686745	0.966089	0.672007	0.61454	0.783474	1.53416	1.12292	0.891685	1.0568	1.47225	0.886757	0.914256	0.914021	2.11849	1.84176	0.440881	0.619097	0.925638	0.700382	0.603484	0.557196	0.502075	1.36948	1.43687	1.00615	0.417939	1.38136	0.56411	0.474464	0.453363	0.673904	0.723717
		0.888834	1.4942	0.828864	1.2811	0.589163	0.554211	0.492905	0.477101	1.45133	0.904357	0.391383	1.76162	0.793833	0.383616	0.897521	0.694388	0.445483	1.5647	0.661816	0.818818	0.911304	0.968614	0.438872	0.462667	1.00587	1.00932	0.824542	0.979547	1.48392	1.18985	0.897443	0.774999	0.463217	0.868889	1.45347	0.926771	0.680201	0.785281	0.450265	0.475755	1.11105	1.51023	1.12352	0.548004	1.00373	1.16126	1.08466	0.655149
		1.11883	0.795506	0.671929	0.947592	1.5345	0.844802	0.761149	0.613249	0.820086	1.8154	0.476001	0.443283	0.372347	0.444944	0.648762	0.585773	1.02379	1.78163	0.622801	0.930846	0.86074	0.413988	2.00953	0.511885	0.465664	1.06809	1.33811	1.08897	0.549957	0.827595	0.856026	1.05	0.494645	1.77765	2.39377	1.13961	0.957323	0.974698	1.01827	1.07021	1.46087	0.496598	0.992926	0.554839	0.864298	0.570115	1.06327	1.11381
		1.50191	1.76858	1.59085	0.541786	0.941015	1.0447	0.565278	0.657988	1.53991	0.565379	0.611128	1.10599	1.15376	0.691335	0.587557	0.450781	1.62878	1.63209	0.964394	0.468751	1.53177	1.50094	0.826843	0.887711	0.543885	0.945987	0.707846	0.607087	0.478168	0.471377	0.73521	0.661939	1.00008	0.769331	2.13089	1.50654	1.09657	1.4931	1.14004	0.954304	0.49268	1.03809	1.52767	0.777356	1.00524	0.602979	1.46502	0.946806
		0.804945	0.5565	1.16791	0.605505	1.35441	0.710584	0.710899	0.829739	0.788783	0.980097	0.51303	0.527105	1.14638	0.778288	1.59505	0.755728	1.42232	1.63584	0.899688	1.62618	0.65516	0.645485	0.778636	1.01278	0.522211	0.974103	0.962385	0.775213	1.07429	0.491165	0.905726	1.37291	0.657887	0.942137	0.773204	1.35064	1.39904	1.28795	0.776997	0.756626	0.777278	1.20435	0.753517	1.56174	0.649234	0.9418	1.2891	1.21952
		1.49011	0.861503	1.51244	0.622386	0.654217	0.752495	0.279446	0.700079	1.40341	0.509898	0.500964	0.598074	0.36522	0.645193	0.953294	1.55701	1.04837	1.04787	0.852075	1.4544	0.652803	1.11607	0.853433	0.800197	0.835385	0.454923	0.559767	0.75272	0.921114	0.689057	1.37966	0.480166	1.09805	0.522727	0.47186	1.09593	1.29891	0.666216	1.58869	0.616516	0.428692	1.46268	0.444181	0.816674	0.796325	1.05644	0.775909	0.528137
		1.37614	1.05315	0.709541	0.7397	0.412844	0.357498	0.581597	0.587917	1.18999	1.66745	0.70807	0.607828	0.950297	0.730328	1.43284	1.20595	1.50051	0.837024	1.49856	0.764393	0.537408	0.956302	0.893694	0.507911	0.505936	0.480592	1.47302	0.706645	0.994407	0.898172	1.0576	1.04824	1.10491	0.672681	0.994161	1.01239	1.05733	1.02631	0.591486	0.780129	0.913392	0.791734	0.841019	0.836283	0.536578	0.833017	0.535927	0.784798
		1.20934	0.820356	1.42478	1.06329	1.13073	1.26412	1.04501	0.722504	0.601004	1.46408	0.4792	0.421946	0.843994	0.802375	0.675857	0.940307	0.650828	1.54814	0.518945	1.10388	0.612205	0.897241	1.52793	1.47329	0.75703	0.504612	0.454754	1.12584	0.720922	0.961633	1.05123	0.665823	1.40666	1.36399	0.659549	1.0358	1.15305	1.04768	1.52197	0.500504	1.0444	0.429242	0.538149	0.867676	1.48299	1.19225	0.423776	0.457942
		0.61096	1.38809	0.491827	0.521616	1.28593	0.409263	0.516812	0.602104	0.619456	0.900574	0.648381	0.627661	0.577153	1.35293	0.832792	0.596694	1.09841	0.667248	1.63009	1.53482	1.03851	1.43463	1.42385	1.02	0.812589	0.707835	0.719317	0.868675	0.674667	0.952991	0.815361	0.598063	0.602609	1.28073	1.47759	1.79125	0.970983	1.19826	0.827932	0.37778	0.474183	0.864422	0.608356	1.44337	0.647337	0.925671	0.682996	0.63966
		1.23567	1.46466	0.584067	0.658213	0.345679	0.875758	0.502008	1.08297	0.38723	0.899811	0.657236	0.780207	0.5255	0.613002	1.05339	1.17624	1.2988	0.371539	1.02502	0.56814	0.988032	0.488976	0.801477	1.10505	0.656507	0.738633	0.55521	0.670896	0.623216	1.46263	0.680021	0.650524	1.10597	0.959141	1.33496	0.460389	1.67026	1.76231	0.568387	0.653241	0.48626	0.493803	1.03276	0.50496	0.523244	0.582091	0.941823	0.773484
		1.15213	0.516554	0.905569	0.601543	0.984137	0.491165	0.662792	0.486372	0.482478	0.48378	0.660143	0.775336	0.656743	0.674768	0.439254	1.40979	0.855162	1.28273	1.10685	0.402181	1.54993	0.529013	1.41949	0.546825	0.661558	0.616392	0.626539	0.629401	0.409308	0.550226	0.441813	1.14378	1.10333	0.952699	1.47805	0.48488	0.840133	0.458447	0.596054	0.543312	0.625293	0.806629	0.513164	1.37305	1.08939	0.805394	0.91099	0.832613
		0.568061	0.988537	1.20295	0.624889	0.399779	0.503377	0.487832	0.852569	0.606694	1.36709	0.71045	0.425875	0.54357	0.665655	0.453486	0.925166	0.487933	0.583259	1.06766	0.931362	0.712122	0.717936	0.725254	0.804227	0.825945	0.725546	1.13319	0.461332	0.698754	1.01631	0.657158	1.05302	0.99553	1.07257	0.516981	0.927804	0.400699	0.796437	0.632869	0.447526	0.698934	1.16193	0.645721	0.53376	1.00137	0.717947	0.577456	0.533098
		1.48311	0.686565	1.57789	0.599893	0.685925	0.705275	0.594617	0.541887	0.484734	1.26973	0.48002	0.587995	0.704692	0.374693	0.88284	0.957884	0.601879	1.04857	1.39915	1.0464	0.508652	0.532537	1.05828	1.16267	0.540764	0.674724	0.985518	0.5233	0.417737	1.02038	0.872896	0.799906	0.496508	0.663578	0.508091	0.381203	0.929734	0.628424	0.619714	0.710775	0.686049	0.449255	0.625282	1.04519	1.25624	0.537812	0.414808	0.81728
		0.80847	1.45652	0.986876	0.824587	0.803733	0.509236	0.942294	1.04857	0.718868	0.646574	0.936446	1.13329	0.521874	0.476742	0.744156	1.02794	0.769578	0.947614	0.426268	0.717498	0.531157	0.988885	0.956493	1.28879	1.10183	0.806213	0.498382	0.598546	0.453531	0.724783	0.438749	0.611465	0.477562	0.522054	0.483645	0.580812	0.959478	0.85487	0.605639	0.782149	0.665093	0.819626	0.789613	1.07275	0.869259	0.55787	0.560665	0.541651
		0.610365	0.542358	0.396344	0.405514	0.930475	0.85313	0.624271	0.548374	0.833466	0.598826	0.997034	0.629109	0.725108	1.14456	0.521335	0.574066	0.715748	0.547532	1.26277	0.530259	0.548576	0.687137	1.37882	0.498203	1.18711	0.520539	0.661782	0.944528	0.847136	0.687003	0.578421	1.09004	0.505139	0.498169	1.1552	0.429972	0.509483	0.420353	0.614304	0.665542	0.832893	0.969344	0.468863	0.904042	0.564447	0.520101	0.660592	0.713334
		0.448738	0.477977	0.456831	0.690179	0.473375	1.20677	0.527958	1.03065	0.928848	0.580599	1.06523	0.695084	0.628312	0.850436	0.485351	0.43757	0.832534	0.403393	1.00416	0.4748	0.846598	0.959343	0.343445	0.551113	0.293633	1.35746	0.445775	1.38369	0.542437	0.675442	0.674611	0.631017	0.85084	0.401361	1.0778	0.626213	1.04323	0.438749	0.60216	0.498315	0.869416	0.545108	0.47425	1.45096	0.471826	0.851312	0.687676	0.694882
		0.827955	1.07656	0.678854	0.70532	0.867048	0.643173	0.981522	1.01414	0.592485	0.51358	0.713694	0.442116	1.1375	1.07259	0.727432	0.825586	0.546747	0.520179	0.616381	0.567006	0.515757	0.646764	0.265056	0.542134	0.792621	0.391473	0.579454	0.486866	0.732427	0.613283	0.848652	0.548531	0.419118	0.735143	1.04854	0.626045	0.464396	1.04918	0.533592	0.511649	1.03764	0.664173	0.459525	0.934123	0.858675	0.856857	0.418085	0.448974
		0.650076	0.485205	0.841693	0.439748	0.572225	0.530472	0.323197	0.784371	0.769544	0.474385	0.709271	0.403629	0.682502	0.955056	0.705803	0.537666	0.70165	0.934707	0.515274	0.869383	0.736838	0.733515	0.546623	0.605864	0.72503	1.22222	0.822185	0.441162	0.698911	0.440545	0.617795	0.458312	0.543211	0.860213	1.58386	0.940734	0.403045	0.796011	1.04101	0.787391	0.987729	0.94602	0.564223	0.401451	0.414112	0.704725	0.576693	0.6746
		0.52807	0.747456	0.882156	0.466326	0.714805	0.980332	0.866408	0.533413	0.514579	0.859786	1.27547	1.09619	0.988997	0.571013	0.479919	0.551079	1.23503	0.527015	0.4151	0.625023	1.05505	0.545097	0.540484	0.749891	0.5498	0.817606	0.701201	0.903055	0.457527	0.962385	0.445371	0.935436	0.831658	0.802902	0.521986	0.627784	0.451129	0.543582	1.03826	0.866206	0.996551	0.741484	0.485766	0.557544	0.5366	0.632577	0.632566	0.557903
		0.723762	0.608749	0.65415	1.12288	0.63618	0.633239	0.765246	0.665149	0.638178	0.757467	0.425168	0.70807	0.435258	0.766705	0.642432	0.725063	1.33337	0.704131	0.626718	0.468403	1.14246	0.528923	1.02264	0.759735	0.456808	0.634395	0.606941	0.593136	0.560216	0.613519	0.602351	0.518395	0.719429	0.609703	0.977841	0.692682	0.567478	0.607289	0.935896	1.04229	1.0882	0.456303	0.917197	0.840469	0.8314	0.595762	0.408085	1.25295
		0.768961	0.663578	0.545029	0.52266	0.999503	0.655867	0.512727	1.35788	1.06355	0.662916	0.631578	0.862323	0.974788	0.672209	1.28856	0.589926	0.598894	0.819918	0.758231	0.984407	0.632544	0.687687	0.541763	0.723616	0.64315	0.667731	0.673175	0.363222	1.20352	0.51487	0.658572	0.724794	0.450152	0.497125	0.448749	0.732168	0.887465	0.41474	0.894244	0.972083	0.393695	0.510168	0.922124	0.8303	0.959983	0.622431	0.617503	0.668707
		0.669987	0.556444	0.584953	0.410386	0.519629	0.843129	0.697609	0.579936	0.469435	0.701729	0.59024	0.716017	0.699652	0.943865	0.602665	0.659549	1.03387	1.31184	1.07655	0.633857	0.990131	0.416301	0.615326	0.539462	0.734806	0.430847	0.702245	0.34037	0.820232	0.540877	0.448951	0.653914	0.548487	0.590498	0.444922	0.538216	0.752259	0.517654	0.884086	0.599208	0.626539	0.93593	1.09049	1.03192	0.759409	0.435224	0.866273	0.745918
		0.606762	0.682726	0.739408	0.721988	0.740059	0.781363	0.561091	0.632016	0.893784	0.744997	0.596492	0.983767	0.518687	0.408231	1.01082	0.703816	0.486395	1.11786	0.58052	0.617088	0.735502	0.701594	0.999683	0.614192	0.683175	0.675734	0.66928	0.356072	1.14583	0.598187	0.82214	0.613642	0.593506	0.573539	0.640894	1.07944	0.524108	0.924863	0.556759	0.547869	0.783979	1.02784	0.822466	0.603776	0.740238	1.00993	0.904851	0.714064
		0.676542	0.818156	0.988447	0.570699	0.355477	0.800893	1.27364	0.880281	0.803441	1.07345	0.564537	0.434461	0.468133	1.3112	0.539541	1.21457	0.664779	0.441409	0.825205	0.403292	1.04658	0.643251	0.715849	0.751171	1.29903	1.39349	0.733369	1.00495	0.697699	0.600039	0.740339	0.700415	1.16385	1.20979	0.421879	0.445539	1.06656	0.723582	0.658494	0.503848	0.524871	0.781375	0.554693	0.739475	0.597962	0.987448	1.12306	0.602845
		1.03419	0.495486	0.519854	0.635293	0.776952	1.21364	0.533065	0.738667	0.615034	0.474711	0.535175	1.3559	1.49718	0.452173	0.97371	0.63279	0.559856	0.4836	1.14379	0.699821	0.460445	0.650771	0.56842	0.586255	0.590992	0.647124	0.791589	0.679808	0.969209	0.69431	0.761553	0.383942	0.535455	0.477158	0.528452	0.540293	0.48782	0.556456	0.574841	0.680594	1.12095	0.963171	0.375568	0.85194	0.476641	1.0882	0.622958	0.554581
		0.904626	0.68001	0.787413	0.472556	0.555064	0.493836	0.505397	1.39842	1.03359	1.05991	0.611117	0.573931	0.492916	1.43972	0.801679	1.1575	1.52932	1.00822	0.514545	1.29265	1.09739	0.871257	0.715097	0.852412	1.55652	0.608086	0.533671	0.487618	0.785	0.508944	0.49607	0.796628	0.720114	0.516453	0.919565	0.964484	0.79866	1.07634	0.510639	1.07603	0.492669	0.592171	0.617919	0.6017	0.677316	0.715299	0.651119	0.347632
		0.658213	0.989817	0.655149	0.712627	0.599612	0.819166	0.723503	0.689854	0.819738	0.478819	1.40849	0.575941	0.489841	0.568735	0.66121	0.485003	0.615247	0.604124	1.1138	0.436077	0.667978	0.523524	0.808301	1.30961	0.671525	0.563572	0.66075	0.591823	0.534692	0.673601	0.636775	0.48818	0.571664	0.907847	0.708396	0.954641	0.971825	1.017	0.787582	0.599477	0.582518	0.369833	0.805607	0.748039	0.911596	0.643846	0.422294	0.814194
		0.502849	0.662501	0.347071	1.26747	0.929802	1.50767	0.737533	0.917646	0.649222	0.759106	0.847653	0.587288	0.40639	0.554536	1.37807	1.01092	1.47328	1.44295	0.692446	0.562472	0.734593	1.31671	1.20084	1.15768	0.655025	1.6998	1.32855	1.46971	0.670357	0.728711	0.595706	1.03229	0.731428	0.763708	0.549699	0.667024	0.667271	0.853332	1.11566	0.547297	1.54577	0.585481	0.556646	0.480244	0.757613	0.760924	0.944314	1.03203
		0.607244	0.468829	0.676755	0.722347	0.503411	0.832343	1.27866	0.631702	0.479155	0.502154	0.954596	0.567567	0.567208	0.556119	0.611622	0.791667	0.657843	0.523591	0.513737	1.40512	1.3728	0.449153	1.18133	0.652208	0.582439	0.676755	0.989009	0.54155	0.48195	0.404628	1.2743	0.778793	1.01109	1.09359	0.619939	0.768568	0.444484	0.786661	0.785157	1.43309	0.624406	0.661311	0.586098	0.910766	0.518597	0.566905	0.713884	0.812275
		0.975731	0.925088	0.474284	0.953294	0.440691	0.497148	0.483802	0.411037	1.37234	1.04598	0.482051	1.31135	0.544468	0.382034	0.423484	0.7729	0.713559	0.396748	0.550013	0.683647	0.669067	1.24468	0.441689	0.359574	0.917826	0.579981	0.800557	0.595661	0.510819	1.23213	1.05233	0.540046	0.768164	0.63444	1.17473	0.562	0.584168	0.472601	0.47342	0.549441	0.740755	0.582192	0.760105	0.419937	0.586996	0.398062	0.907724	0.866476
		0.49405	0.451118	0.579207	0.4792	0.516846	1.1241	0.936918	0.394133	0.545613	0.378139	0.460871	0.640288	1.49194	0.952643	1.61246	0.667361	0.436257	1.49697	1.11548	0.578118	0.630534	0.661322	0.880001	0.869046	1.02402	0.664757	0.835901	0.721315	0.627964	0.555277	0.77886	0.645754	0.643543	0.714737	0.50542	0.627796	0.864163	0.837158	1.2986	0.582675	1.17239	0.459188	0.956941	0.96665	0.433945	0.583393	2.36941	2.66226
		0.635271	0.629378	0.793923	0.539889	0.657517	0.636876	0.473667	0.681368	0.604685	0.707835	0.55613	0.681537	0.578657	1.3428	0.551517	0.412743	0.550305	0.63618	0.450803	0.846407	0.569004	0.657259	0.560687	0.841087	0.471938	0.605235	0.777098	0.481681	1.12247	1.17618	0.632948	1.06677	0.697767	0.728027	0.530696	0.667024	0.686834	0.623205	0.665924	0.720686	0.372246	0.976348	0.589017	1.01359	0.983374	0.823263	0.553638	1.36771
		0.561978	0.576782	0.564559	1.14219	1.25481	1.05076	0.4803	1.15817	1.48163	0.441128	0.39218	0.517385	0.394021	0.515937	0.487854	0.641893	0.371719	0.670492	1.37371	0.48525	0.643296	0.624137	0.608053	0.809356	0.633296	0.630332	0.470962	0.591845	0.666002	0.701628	0.575952	0.774259	0.494061	0.7441	0.801107	0.440904	0.47223	0.455125	0.454036	0.393538	0.639132	0.591542	1.38881	1.12327	0.47333	0.770903	0.527845	0.579633
		0.522132	0.411441	0.434181	0.519214	0.597334	0.565468	0.356847	0.46526	0.546679	0.608569	1.33208	1.00496	0.682794	1.28982	0.606111	0.565177	0.526656	0.677002	1.25428	1.34367	0.791566	0.548666	0.732348	0.633408	1.48086	0.68744	0.608165	0.515331	0.658527	0.70403	0.539305	0.309066	0.487158	0.634272	1.09293	0.631174	0.590442	0.647303	0.654262	0.987448	0.368812	1.33959	0.445551	0.671177	0.972835	0.82727	1.38401	0.667742
		0.755952	1.20408	1.26726	1.01197	0.855061	0.627728	0.53128	1.38002	0.916726	1.33006	0.71137	0.507485	0.827438	0.661019	0.975001	1.36134	0.503141	0.364434	0.668562	0.583562	0.333445	0.951487	0.746008	0.523401	0.55842	0.931732	0.473353	0.364333	0.395626	0.494813	0.602598	0.962464	0.57979	0.488415	0.609467	0.579487	0.572697	0.357902	1.04869	0.667753	1.41648	0.544266	0.461388	0.746872	0.835104	0.703165	0.617492	0.471119
		0.481209	0.418186	0.780207	0.413988	0.486025	0.60528	1.14173	0.550439	0.513669	0.565412	1.34523	0.501749	0.418097	0.537173	0.416626	0.60519	1.04231	1.03203	1.1447	0.513299	1.32759	0.687205	0.680672	0.668393	1.06906	0.595998	0.620264	0.802397	1.52648	0.534591	0.650659	0.748948	1.15083	0.618637	0.440118	0.768254	1.25033	0.752461	0.694792	0.966471	0.432014	0.634485	0.7684	0.534524	0.66369	0.653723	0.554244	2.47707
		0.734301	0.560193	0.505577	0.552651	1.31564	1.10624	0.817887	0.57007	0.388106	0.566613	0.446796	0.384189	0.497372	0.477943	0.538115	0.387343	0.696566	0.795304	0.394391	0.643992	0.643319	0.681671	0.73246	0.780813	0.580565	0.386007	0.643509	0.536813	0.650973	0.5697	1.07959	0.608378	0.609197	1.1419	0.557735	1.11149	0.797997	1.19503	0.370967	1.4087	0.848293	0.646372	0.670335	0.640962	1.043	1.45154	2.93717	0.822118
		0.657629	0.494959	0.475395	0.788715	0.907634	0.639469	1.06486	0.695713	1.21211	0.533749	0.53247	1.37296	1.15692	0.554649	1.41897	1.56236	0.498629	1.19762	0.917994	1.05503	0.465204	1.33434	1.52582	0.65782	0.585537	0.898363	1.19247	0.743594	0.564211	0.683086	0.431846	0.693153	0.416604	0.577635	0.422193	0.770858	1.46492	0.690089	0.398589	0.418444	0.657315	0.618783	1.10104	0.850358	0.412978	0.645305	1.85671	0.693277
		1.19785	0.456056	0.647999	0.523244	0.519315	0.767603	0.529046	0.741136	0.74383	0.392427	0.66002	0.786459	1.36165	0.495823	1.15177	0.609669	0.457583	1.54339	1.45761	1.19564	0.633554	0.830154	0.513322	1.41575	0.651377	0.648021	0.679831	1.07182	0.661973	1.03451	0.583472	0.619804	1.37751	0.379968	0.681436	0.530483	0.50423	0.710876	1.0456	0.481703	0.573774	1.12904	0.682277	0.602564	0.56163	0.63939	0.657584	0.652635
		0.485609	0.50744	0.803778	0.538261	0.610713	0.578623	0.709249	0.592597	1.20413	0.713435	0.538722	1.5026	0.533514	1.14573	0.576524	0.582249	1.17944	0.414494	1.16903	1.53922	0.968749	0.775819	0.538071	0.585851	0.893795	0.539945	0.652096	0.985641	1.10339	0.523165	0.537824	0.53394	0.537375	1.44715	0.613463	0.538003	0.549901	0.533918	1.28776	0.57071	0.642252	0.345858	0.407782	0.701616	0.716163	0.693041	2.49181	2.51498
		0.588276	0.653634	0.723301	0.782194	0.599107	0.601228	0.619569	1.09695	0.44023	0.746131	0.940577	0.579847	1.18188	0.447605	0.55173	1.24397	1.32236	1.0345	0.453396	0.792116	1.51196	0.550844	0.856666	1.37855	0.52853	0.505779	1.54671	0.688293	0.435954	1.51717	1.48041	0.548318	0.417749	0.533199	0.661524	0.381124	0.573853	1.54605	0.333085	0.625686	0.527857	0.419432	1.30512	0.900788	0.545826	0.488168	0.768287	0.390205
		0.623968	0.759117	0.752821	0.534176	0.516812	0.500447	1.16335	0.756278	0.517676	0.632779	0.493792	0.49717	0.499796	0.384727	0.516273	0.406547	0.681705	0.618985	0.678158	0.672277	1.09125	1.45712	0.58969	1.00628	0.664891	1.24862	0.532043	0.898082	0.369496	0.55952	0.521414	0.634968	0.658168	0.556736	0.480469	1.65382	0.719384	0.542021	0.507193	0.559497	0.946615	0.378229	0.41116	1.31563	0.729778	0.758354	0.645249	0.365893
		0.558622	0.672759	0.460961	0.489021	1.05155	0.890978	0.623632	0.635877	0.954775	0.459659	0.600667	0.567085	0.379654	0.573516	0.811074	0.587288	0.59602	0.645126	0.593484	0.519787	0.746995	0.433126	0.925739	0.611723	0.437828	0.518249	0.690931	1.02834	0.393606	1.06965	0.613597	0.616089	0.654531	1.08898	0.440298	0.569273	0.6845	0.660974	1.12681	0.609164	2.10226	1.03077	0.520954	0.59776	0.950589	0.546219	1.60844	1.14252
		0.559565	0.471658	0.572136	0.508012	0.466798	1.33788	0.714266	0.732898	0.71467	1.40459	0.518058	1.18813	0.91576	0.40731	1.02875	1.38123	0.576064	0.741922	0.938152	0.913875	0.582596	0.745244	1.42073	0.353513	0.771138	0.538744	0.687856	0.582462	0.440107	0.376309	0.686958	0.598422	0.576524	0.605179	0.585908	0.66185	0.96041	0.667551	0.843073	0.888733	0.72558	1.28819	0.629513	0.289547	0.560137	0.422642	0.383594	0.881089
		0.67185	0.504544	1.16042	0.764482	0.938815	1.0344	0.517979	0.511514	0.693636	0.961218	0.73704	0.514758	0.581149	0.624799	0.506812	0.596829	0.855723	0.5465	0.718969	0.605639	0.505016	0.609265	0.332524	0.696532	1.264	0.586727	0.932305	1.05301	0.972689	1.06522	1.10024	0.508506	1.05482	0.681873	1.07942	1.01838	0.61903	0.660839	0.687036	0.424921	1.15917	0.789838	0.559632	0.665172	1.43724	0.454642	1.26994	1.61322
		0.650973	1.10856	0.838842	0.530595	0.489773	0.707891	0.73796	0.505251	0.651153	0.591609	0.882021	0.566961	0.657944	1.03144	0.367678	0.815182	0.585829	0.89247	0.559262	0.461017	1.01246	0.59226	0.608356	0.65947	0.549093	0.732348	0.377768	0.425976	0.920149	0.773192	0.598714	1.01385	0.328091	0.902404	0.580542	0.367218	0.373268	1.03896	0.524489	0.469087	2.53784	0.518271	0.90246	0.78445	0.596391	1.59479	0.721449	0.490503
		0.465698	1.28971	0.63627	0.426436	0.596873	0.713177	0.592631	0.923236	0.635855	0.469289	0.957626	0.671514	0.831412	0.633857	0.410745	0.511582	0.75437	0.654767	0.551259	0.519091	0.631758	0.656709	0.49506	1.44429	0.852513	0.874074	1.15656	0.348563	0.410632	0.555894	0.943012	0.706667	1.13057	0.76327	0.724379	1.07026	0.43271	1.43042	0.560698	0.728274	1.17981	0.625495	0.586042	1.21359	0.627425	0.666597	0.562191	0.449389
		0.602205	0.630793	0.584897	0.64104	0.505465	0.724693	0.510886	0.464766	0.463498	0.380889	0.412574	0.90906	0.712852	0.613171	0.607794	0.563067	0.890619	0.478987	0.658381	0.76272	0.484779	0.404291	0.607065	0.941104	0.843253	0.511806	0.702907	0.48186	0.512592	1.42952	0.889328	1.57736	0.854836	1.38828	0.569779	0.728083	0.44059	0.693973	0.639177	0.649222	2.9294	1.75044	0.413674	0.325475	0.498292	0.380215	0.543357	0.560653
		0.725726	0.914941	0.535579	0.890282	0.367218	0.587456	0.501323	0.923628	0.667091	1.23763	0.72109	0.650255	0.766727	0.947468	0.784304	0.886062	1.24377	0.573943	1.21314	0.722089	0.662804	1.01571	0.419825	0.922809	1.4166	0.574414	0.558824	0.521066	1.16763	0.649896	0.491771	0.585189	1.44896	0.620309	1.52785	1.48685	1.02481	0.688911	0.525937	0.714558	0.946425	0.619333	0.877857	0.668719	0.418119	0.52275	0.419713	0.615831
		1.04378	0.626359	1.13724	0.747355	0.657921	0.282521	0.804317	0.615898	0.530236	0.731259	0.473644	1.01821	0.534378	0.731327	0.545725	0.467168	1.09926	0.695488	0.669516	1.17829	0.645653	0.711011	0.866217	0.815024	1.18384	0.471153	1.47941	0.502221	0.374637	0.681997	1.28535	0.642892	0.4538	0.943809	0.571945	0.471882	1.41874	0.391114	0.952699	1.28268	2.95133	0.624417	0.66717	0.395334	0.672782	1.41255	0.791847	1.2753
		0.741013	0.642825	0.457078	0.881639	0.840043	0.444024	0.856722	0.537554	0.561551	1.24653	0.330908	0.649077	0.632229	0.723436	1.01981	0.787671	0.864545	1.18733	0.640681	0.65736	1.14233	1.11045	1.07953	0.582439	1.12445	0.735087	0.894322	0.572764	0.926457	0.543436	0.742135	1.05638	0.654711	0.738241	0.61344	0.509977	0.485104	1.00644	0.625113	0.530202	0.840941	0.812477	0.698058	1.08616	1.10842	0.783575	0.602676	0.796965
		1.03407	0.461971	0.583797	0.799165	0.631152	1.3014	0.566221	0.718699	1.02504	0.492164	0.612408	0.633397	0.643745	0.927231	0.411587	0.530775	0.516184	0.571776	0.535006	0.532279	0.445629	1.44005	0.952463	0.434529	0.409779	1.1743	0.55952	0.715175	0.670862	0.707397	0.83516	0.395581	0.643846	0.567421	0.579948	0.738914	0.411385	0.444338	0.646293	0.521145	0.312815	0.932024	0.322198	0.377993	0.646383	1.08328	0.646181	0.548251
		1.28658	0.545164	0.432273	0.729789	0.857609	1.2223	0.941082	0.697149	0.893615	0.526914	0.708845	0.600757	0.718239	0.947188	0.611285	0.464643	1.24365	0.660346	0.861795	0.525848	0.716578	0.656417	0.997236	0.885613	0.542684	0.619771	0.576255	0.839268	0.597558	0.674544	0.497316	0.497731	0.528395	0.549339	0.556085	0.807931	0.496822	0.507665	0.569734	0.582686	0.579038	0.658538	0.772395	1.01687	0.485452	2.15162	0.568993	0.517317
		0.66286	1.17167	0.87862	0.793687	0.709799	0.529316	0.988043	0.58474	0.62866	1.18404	0.814126	0.603013	0.664252	0.591609	0.760992	0.630422	0.544401	0.364232	1.07589	0.333793	0.905591	0.841075	1.50877	0.657753	0.407501	0.773608	0.640075	0.422912	0.948703	0.467707	0.619456	0.566479	0.487338	0.588758	0.970523	1.09714	0.625046	0.539103	0.607997	0.620511	0.976943	0.787963	1.87179	1.35584	0.397893	0.495924	0.422687	0.597356
		0.825384	0.909441	0.471175	0.47562	0.707307	0.451174	0.53724	0.798817	0.656877	0.679729	0.521223	1.83888	0.789276	1.49345	0.74557	0.609534	0.479896	0.787559	0.708115	0.465193	0.960601	0.669112	0.562943	0.626022	0.63746	0.723268	0.67891	0.851525	0.5531	0.52587	0.507766	0.946312	0.601767	0.68936	1.05919	0.797021	0.544277	0.531145	0.758377	0.783002	0.355915	0.895602	1.29279	0.428726	1.25374	0.837686	0.62582	0.765414
		0.525062	0.65039	0.527026	0.518092	0.472825	0.334387	0.714726	0.784809	0.440264	1.05781	0.300087	0.644026	0.602687	0.992073	0.574077	1.07562	0.459592	0.784506	0.832523	0.632409	0.26142	0.72549	1.00864	0.796325	0.38769	0.913661	0.749857	0.829762	0.485654	0.903302	0.591374	0.739352	0.703884	0.450972	1.56565	0.656496	0.673107	0.621488	0.604618	0.424909	0.41749	1.18672	1.93932	0.563729	0.942014	0.827135	0.748398	0.514096
		0.623037	0.496788	0.615707	0.882481	0.67029	0.713144	0.728307	0.727297	0.783474	0.732404	1.16667	1.36297	0.700528	0.593821	0.44637	0.617717	0.342974	1.1103	0.447133	1.02559	1.11077	0.595313	0.681907	0.595953	0.92025	0.565109	0.368598	0.336879	0.525443	0.478504	0.412675	1.32656	0.489942	0.49277	0.677092	0.593663	0.57529	0.637258	1.09026	0.943697	0.54641	1.0951	1.06229	0.61885	0.57896	0.752484	0.611308	0.62426
		1.06341	0.556063	0.769331	0.550406	0.506901	0.413158	0.828684	1.31285	0.741855	0.606908	0.5487	0.625719	1.00219	0.681705	0.90402	0.670133	0.7066	0.524804	1.18258	0.361235	0.40832	0.654329	1.08891	0.381775	0.56961	1.07264	0.531134	1.0022	0.534726	0.647853	0.520505	0.769511	0.543716	0.941048	0.527801	0.495868	0.675532	0.45609	0.877666	0.604225	1.05075	0.613171	0.559149	0.501435	0.71843	0.620141	0.599062	0.383818
		0.786998	0.3367	0.561798	1.27344	0.423439	0.650087	0.542167	1.56915	0.424943	0.57071	1.16295	0.283935	0.603653	1.60513	1.33514	0.673433	0.714569	1.07193	0.388611	0.894244	0.439512	0.993442	0.63361	0.741484	0.527127	0.99471	0.566434	0.541887	0.807976	0.459828	0.844454	0.684118	0.957536	0.477932	0.461545	0.797751	0.621982	0.970399	0.565626	0.374581	0.406603	0.843287	1.38311	0.660615	0.505016	0.553874	0.875118	0.592541
		0.575458	0.574235	0.583943	1.9635	0.679516	0.648807	1.36458	0.519977	0.750946	0.55136	0.620354	0.602665	0.523524	1.29642	2.67461	0.558296	0.560373	0.39823	0.51514	0.725939	0.456314	0.511335	0.532324	1.35321	0.968861	0.689315	0.688069	0.723975	0.822208	0.801297	0.598478	0.756323	0.444327	0.513277	0.746052	0.475654	0.517991	0.701953	0.82278	0.558633	0.769197	0.805282	0.753292	0.44967	0.602261	0.559553	1.15607	0.750329
		0.538183	0.659986	0.95766	0.624024	1.16646	0.381989	0.484801	0.343681	0.802577	0.699978	0.648414	1.15258	1.08142	0.38787	0.47654	0.745143	0.68826	0.443092	0.605752	0.577231	0.504118	0.568701	0.748477	0.526465	0.592283	1.10709	0.313859	0.696689	0.52917	0.917949	0.445292	1.08263	0.514769	0.575189	0.743505	1.10149	1.11271	0.588051	0.787638	0.729632	0.637134	0.526061	0.831793	0.967335	0.541864	0.626247	1.06846	1.17198
		0.929016	0.771071	0.476293	0.625966	0.864276	0.52761	1.02307	0.98499	0.733684	0.818549	0.369193	0.522503	1.76037	0.385098	0.721438	0.819929	0.771172	0.572528	0.695735	1.3238	0.556332	0.792172	1.29197	0.80609	0.886847	0.384379	0.556826	0.751923	1.12077	0.47333	0.481187	0.599141	0.815305	0.787638	0.622285	0.621533	0.5399	0.704479	0.307371	0.3886	0.444989	0.296843	0.994071	0.652848	0.925088	0.820715	0.810939	1.12433
		0.669841	1.0434	0.481187	1.05237	0.754942	0.826226	0.674825	0.551775	1.3528	0.55512	0.60757	0.559015	0.364973	0.677002	1.31702	0.675072	0.731618	0.401788	0.438491	0.412945	0.798233	0.722684	0.575357	0.657057	0.869035	0.483398	0.570688	0.47159	0.486294	0.434663	0.929173	0.563953	0.457908	0.43234	0.626741	0.560249	0.767771	0.641164	0.564267	1.16363	0.61344	0.636135	0.388891	0.848865	0.434181	0.672019	1.05196	0.400643
		0.87697	0.316608	0.741552	0.557421	0.880405	0.526499	0.349989	0.545793	0.524074	0.497608	0.611251	1.11516	0.57199	0.721012	0.403124	0.663152	0.414931	0.471534	0.760419	0.54082	0.494375	1.187	0.643689	0.658583	0.627886	0.634395	0.904884	0.582731	0.610129	0.935234	0.833724	0.521268	0.497316	0.839908	0.550114	0.491457	0.895456	0.700415	1.11913	0.421093	0.559733	1.01985	1.3303	1.25367	0.880292	0.823566	0.401777	0.761205
		0.415919	0.598254	0.947536	2.87057	0.49708	0.551685	0.505442	0.350539	0.919397	0.616212	0.701089	0.663814	0.391046	1.57328	0.384267	0.799356	1.0623	0.632038	0.543671	0.506755	0.62059	0.51762	0.799894	0.607211	0.770409	0.680807	0.765021	0.896612	0.868507	0.586547	0.48855	0.480716	1.17366	0.986831	0.292926	0.790152	1.0733	0.317899	0.416896	0.706061	0.725917	0.40859	0.633004	1.95035	0.909857	0.36339	0.799838	0.650356
		0.479919	0.528328	0.347969	0.610993	0.49295	0.765672	0.439164	0.672849	0.503456	0.826697	0.470356	0.359967	0.605976	0.531774	0.480704	0.425314	0.870011	0.644037	0.635798	0.518114	0.607087	0.841491	0.56255	1.0154	0.891741	0.622689	1.09565	0.347957	0.906119	0.782867	0.437458	0.969333	0.593697	0.643139	0.722639	0.342401	0.460692	0.939039	0.697767	0.560912	1.08735	0.911159	0.400576	1.0143	0.77537	1.25103	0.671109	0.705489
		0.645103	0.524489	0.975113	0.522492	0.713581	0.824396	0.620579	0.500694	1.01503	0.462387	0.524523	1.04296	0.648179	0.367959	0.500212	1.16762	0.41767	0.365399	0.597625	0.570126	0.389318	0.574784	0.977324	0.982106	0.800108	1.93519	0.831198	0.594819	0.700887	0.931564	1.17614	0.56163	0.647168	0.992432	1.04819	1.05366	0.528429	1.09409	0.639401	0.594258	0.734177	0.655497	0.6989	0.804721	1.25136	0.76822	0.337665	1.07429
		0.645608	0.462678	0.86175	0.587849	0.816809	1.59367	0.485149	0.639267	0.57309	0.849752	0.519899	0.6271	1.68528	0.485845	2.23919	0.428748	0.357374	0.450085	0.476956	0.663488	0.489627	0.886522	0.923382	1.18073	0.848192	0.659302	0.628346	0.588321	1.0611	0.674757	0.717083	0.510145	0.676351	0.61188	0.467583	0.491648	0.947513	0.447616	1.07019	0.486103	0.612037	1.11676	0.72026	0.661457	0.923438	0.346846	1.0138	0.651063
		0.801634	0.939095	0.766368	3.08061	0.475047	2.47744	0.69248	0.532021	0.504724	0.604382	0.706925	2.21662	0.464822	1.38402	0.478078	0.666766	0.499033	0.615326	0.616617	0.736231	0.554256	0.644643	0.568566	0.366208	0.289918	0.869035	0.712055	0.446707	0.384009	0.4107	0.973665	0.418276	0.730193	0.809648	0.726444	0.402181	0.540865	0.421733	0.368509	0.59547	0.641029	0.404044	0.874736	0.772126	0.477202	0.994744	0.434214	0.397826
		0.522761	0.625484	0.518395	2.73355	0.76134	2.66454	0.324117	0.557533	0.787784	0.38594	0.585975	0.805765	0.500638	0.593832	0.433709	0.379609	0.428512	0.65369	0.81682	0.319067	0.78463	0.887139	0.416211	0.445764	0.474239	0.508147	0.90677	0.597693	1.05493	1.05658	0.6083	0.844375	0.921429	0.7607	0.521571	0.954764	0.871358	0.952699	0.455596	0.795607	0.773855	0.523019	0.666799	1.0546	0.911619	0.687081	0.532346	0.576086
		0.951004	0.481086	1.8677	2.87501	1.1233	0.398039	0.630748	0.650929	0.368452	0.656844	0.593708	0.634126	1.76327	0.812039	0.55026	0.468178	0.664959	0.571417	0.683198	0.740856	0.678315	0.577916	1.2569	0.511458	0.373851	0.734716	0.964462	0.52963	0.427996	0.409443	0.768164	1.12691	0.330302	0.885635	0.44078	0.610107	0.688484	0.574885	0.531785	1.14488	0.485519	0.546915	0.59042	0.318786	0.843814	0.791746	0.564279	0.660346
		0.605348	0.888946	0.386119	0.360124	0.777401	2.17921	0.6503	0.634901	0.422463	0.722145	0.397635	0.515566	0.720855	0.73814	0.586974	0.71953	0.585537	0.685061	0.363581	0.469132	0.385771	0.507159	0.438244	0.528463	1.01235	1.30996	1.11686	0.621465	0.560844	0.55888	0.833522	0.794877	0.43372	0.351089	0.873165	0.576636	0.582192	0.515611	0.534625	0.779175	0.706779	0.63123	0.646731	0.961891	0.706218	0.660469	0.699383	0.682547
		0.974754	0.71806	1.53587	2.79411	1.20086	0.477034	0.548509	0.690617	0.455798	0.699787	0.842759	0.740699	0.574055	0.78344	0.850234	0.420218	0.650592	0.513232	0.497125	0.410487	0.92456	0.584011	0.495868	0.610926	0.544165	0.835115	0.441948	0.359159	0.495913	1.16207	0.58034	1.04562	0.410139	1.1816	1.16264	0.369552	0.885175	0.780544	0.548834	0.536398	0.904323	0.850672	1.09649	0.594326	0.638874	0.337743	0.399251	1.18958
		0.616774	0.618816	1.08919	0.528867	0.408264	1.7467	1.36315	0.678484	0.616762	0.670919	0.745862	0.745514	1.39843	0.507507	0.791858	0.641893	0.765908	0.866969	0.878104	0.475541	0.640333	0.490357	0.507126	0.881505	0.445214	1.24709	0.452835	0.589746	0.416626	0.428266	0.925076	0.610825	1.17005	0.453879	0.431577	0.714041	0.313567	0.702975	0.786145	0.402854	0.482388	0.458649	0.556388	0.594101	1.14345	0.64177	1.30079	0.638245
		0.513681	0.490469	1.1549	0.461646	0.512064	1.39221	1.1001	0.501379	0.60427	0.588758	0.601733	0.658527	1.70542	0.933932	0.720406	0.590768	0.546163	0.556601	0.509763	0.600813	0.491289	1.22587	0.828538	0.630692	0.43262	1.19976	0.544401	0.779635	0.801511	0.509786	0.335297	0.828044	0.60005	0.617604	0.549833	0.522536	0.421733	1.03585	1.17568	0.760363	0.540719	1.02544	0.862098	1.28604	0.49974	0.948276	0.586895	0.391956
		0.6823	1.03237	0.506531	2.82257	0.657158	0.3323	0.751216	0.828549	0.603776	1.28014	0.593798	0.542414	1.30792	1.18403	0.810557	0.564728	0.956201	0.465327	0.709574	0.654341	0.43784	0.500593	0.559969	0.590667	0.697475	1.01298	0.766132	0.468335	0.595852	0.575941	1.17523	0.659178	0.600611	0.688989	1.08233	0.739015	1.1196	0.34908	0.423349	2.29393	0.77097	0.616639	0.721741	0.404886	0.653263	0.479705	0.480547	0.519405
		0.295339	0.782744	0.670829	0.503063	0.60739	2.15362	1.55425	1.50479	0.304341	0.673377	0.433294	0.702211	0.582563	0.576872	0.573595	0.466472	0.552516	0.881527	0.665598	0.758029	0.981848	0.593226	0.731674	0.571305	0.412541	0.519854	0.711965	0.560507	0.465327	0.564919	0.432127	0.276886	0.537532	0.557398	0.758949	0.934381	0.458649	1.1428	0.761216	0.830603	0.728038	0.368486	0.712032	0.693984	0.566804	0.585111	0.627268	0.384503
		0.471287	0.501895	0.687631	1.60103	0.350483	2.39625	0.394167	1.71261	0.469705	0.997393	0.515151	0.505296	0.731596	0.531729	1.01156	0.351257	0.412844	0.631926	0.487046	0.568566	0.486821	0.75694	0.83837	0.822982	0.445371	0.735839	0.568622	0.749453	0.472017	0.525006	0.540293	0.749027	0.529978	0.635451	0.823308	0.502367	0.522705	0.666968	0.509707	1.89518	0.332468	0.759555	0.487596	0.483982	1.2688	0.413483	0.829447	0.538935
		1.23581	0.662074	2.2008	3.07397	0.341908	2.97562	1.74253	0.8535	0.628896	0.577142	0.650682	0.816641	0.709484	0.690617	0.368722	0.750924	0.841884	0.424887	0.454317	0.451466	0.821265	0.723919	0.484767	0.783002	0.473442	0.660929	0.722336	0.613519	0.491423	0.554222	0.596604	0.950521	0.521728	0.734716	0.344287	0.420229	0.56392	0.38796	0.46489	1.66624	0.312882	0.327664	0.778097	0.606246	0.391069	0.586637	0.615898	0.55943
		0.963003	0.593966	1.56982	0.631432	0.619625	2.67177	1.81687	2.35238	0.552258	0.394279	0.867755	0.483757	0.529305	0.361494	0.572517	0.567309	0.470648	0.447369	0.630894	0.943764	0.594718	0.5035	0.780566	0.857283	0.578073	2.36303	0.817943	0.897084	0.86276	0.552583	0.488797	0.405795	0.917994	0.630669	0.890473	0.552269	0.534142	0.533704	0.689158	0.839358	0.273317	0.679763	1.14401	0.954742	0.49057	1.29455	0.624148	1.29006
		0.554604	0.355332	0.545905	1.70237	0.566838	0.483847	1.83562	2.01503	0.531179	0.519674	0.342682	0.319538	0.812241	0.537307	0.5741	0.578298	0.681166	0.482601	0.346027	0.27875	0.718363	0.567657	0.579308	0.596851	0.742629	0.489381	0.349809	0.583337	0.53348	0.798761	0.545254	0.637213	0.952194	0.940554	1.15611	0.661816	0.450826	0.497776	0.746322	1.67222	0.628929	0.806988	0.595897	0.571372	0.461332	0.595313	1.40262	0.491479
		0.480008	0.643689	2.90588	3.07026	0.517587	1.96225	1.38185	0.723896	0.313252	0.509124	0.580284	0.564144	0.346038	0.494802	0.827506	0.718026	0.690044	0.477337	0.671379	0.269378	0.296405	0.644059	0.742876	0.53999	0.480895	0.433238	0.543323	0.565401	0.476821	0.537779	0.606403	0.439085	0.369799	0.807078	0.418411	1.06782	0.510527	0.518294	0.739307	0.792722	0.614899	0.757467	0.583449	1.25732	0.568072	0.710618	0.391484	0.343367
		0.433844	0.542549	2.86371	1.74227	0.813711	0.621858	2.05061	0.467886	0.349787	0.705747	0.978076	0.338754	0.316979	0.612104	0.607884	0.785427	0.405458	0.591318	0.361527	0.317641	0.619714	0.407669	0.664745	0.386377	0.362436	0.956526	0.915783	0.959703	0.727578	0.585661	0.834678	1.25248	0.469896	0.515196	0.508697	0.572102	0.574111	0.583932	0.754706	0.951038	0.476361	0.700831	0.606728	0.602564	0.573752	0.866083	0.586648	0.497675
		1.00984	2.90418	0.518058	3.03922	0.51542	2.69823	2.26753	1.94521	0.749835	0.389565	0.386557	0.448985	0.689696	0.484049	0.296046	0.673736	0.355556	0.386938	0.417614	0.647887	0.7143	0.275484	0.53394	0.671401	0.57328	2.4824	0.344882	0.427132	0.780028	0.799097	0.56805	0.503949	0.746052	0.658247	0.591228	0.530685	0.846474	0.760397	0.879686	1.61547	0.391024	0.942867	0.553717	0.926648	0.833993	0.462555	0.528586	0.64333
		0.611207	0.531931	3.23503	0.513198	0.813206	1.86997	2.17996	2.19881	0.451017	0.718464	0.905939	0.440904	0.717229	0.5719	0.561271	0.518563	0.534535	0.544592	0.825508	0.62261	0.467022	0.35944	0.348025	0.696105	0.952631	2.33864	0.759667	0.476776	0.729823	0.852636	0.950353	0.541034	0.260499	0.810883	0.544895	0.859393	1.06369	0.60693	0.516565	2.19883	0.933326	0.567006	0.607042	0.35055	0.609624	0.589881	0.750598	0.789658
		0.32955	0.340201	0.478605	0.514702	1.12378	2.31032	0.739789	1.09774	1.18513	0.558498	0.28453	0.552628	0.620668	0.839964	0.482556	0.866408	0.486058	0.359518	0.316261	0.63966	0.522402	0.61931	0.766346	0.667619	0.441588	1.90945	0.628581	0.371225	0.785438	0.465552	0.521089	0.538183	0.769039	0.779422	0.596234	0.82342	0.801196	1.22841	0.60922	0.409914	0.61784	0.615023	0.761935	0.638055	1.28156	1.40538	0.577669	0.569779
		0.514489	2.8682	3.03218	2.99502	1.39354	1.49603	1.70964	0.438277	1.52544	0.820053	0.896253	0.556568	0.45022	0.388038	0.68184	0.407467	0.567152	0.787088	0.45508	0.517508	0.585851	0.641231	0.711011	0.810961	0.323231	0.623699	0.633498	0.624002	0.656193	0.803957	0.735042	0.974485	0.894199	0.784091	0.45838	0.959332	0.414774	0.677092	0.446415	0.47544	0.518608	0.348193	0.630344	0.773136	0.551023	0.60234	0.74667	0.622857
		0.375344	0.826035	2.89565	0.846542	1.73689	2.19974	1.85161	0.569498	1.87281	0.542695	0.828998	0.435359	0.453834	0.901685	0.634912	0.519293	0.343142	0.290793	0.601251	0.655149	0.376388	0.824486	0.823465	0.715007	0.600656	0.978121	0.384346	0.297786	1.3741	0.853792	0.805125	0.531112	0.686419	1.01031	0.860527	0.459805	0.450635	0.558532	0.602429	0.598243	0.612587	0.529327	0.27261	0.673938	0.575514	0.350494	0.791196	0.693917
		0.671076	3.028	2.41921	0.511559	0.466764	1.27362	0.712908	2.33988	0.738757	0.676542	0.495509	0.350876	0.350494	0.279569	0.49552	0.377735	0.752181	0.571473	0.798761	0.520269	0.784585	0.789299	0.717757	0.794608	0.523917	0.583371	0.71999	0.722706	0.917702	0.75291	0.237378	0.633846	0.403157	0.374727	0.565502	0.78949	0.659706	0.588321	0.453329	0.390777	0.527857	0.609287	0.550574	0.714928	0.50267	0.885534	0.502535	0.786078
		0.462432	0.955628	0.527239	2.71906	2.03256	1.18145	0.937636	1.24775	0.56796	0.546949	0.621679	0.811949	0.656978	0.80187	0.750946	0.738768	0.57759	0.804732	0.449692	0.373413	0.306013	0.523468	0.527318	0.847978	1.00216	0.631298	0.919925	0.849224	0.627526	0.756199	0.802622	0.991792	0.504544	0.573842	1.04971	0.415616	0.793766	0.79353	0.807572	0.663769	0.576715	0.256077	0.594225	0.963878	0.852603	0.541157	0.800534	0.445854
		0.62884	1.10043	0.944808	3.08241	1.79515	0.652388	1.49802	2.09879	1.7654	0.676452	0.319437	0.869528	0.616762	0.516689	0.398589	0.758904	0.482624	0.711033	0.457639	0.808346	0.484431	1.11537	1.01512	0.872346	0.583943	0.371113	0.641366	0.433586	0.329595	0.497956	0.773091	0.518058	0.965281	0.456023	0.818953	0.719811	0.822511	0.66772	0.329864	0.374199	0.910855	0.804148	0.443687	0.531448	0.635529	0.680257	0.786223	0.589207
		0.371999	0.65644	3.1109	2.70357	0.476338	0.610455	0.928792	1.67244	0.537925	0.340022	0.946997	0.444821	0.41721	0.851828	1.05452	0.484274	0.576042	0.429882	0.729452	0.286517	0.586255	0.580116	0.587546	0.779029	0.931003	0.416469	0.508854	0.54916	0.379463	1.02386	0.48635	0.769331	0.474531	0.430858	0.661928	0.76483	0.437088	0.735872	0.293779	0.809738	0.521706	0.333119	0.625787	0.549508	0.856026	0.778299	0.915603	0.99498
		0.509539	1.30104	2.62447	3.38915	0.337171	0.623744	0.594415	2.08294	2.59115	0.854802	0.35862	0.466854	0.428692	1.27817	0.32616	0.443665	0.78821	0.7298	0.517923	0.374289	0.476664	0.463083	0.422609	0.439703	0.421363	0.527172	0.594471	0.423361	0.534064	0.40474	0.965292	0.690763	0.642275	0.70834	0.654565	0.635215	0.671727	0.879552	0.569936	0.316406	0.709473	0.635136	0.945964	0.528059	0.627706	0.291713	0.470535	0.513692
		0.821748	2.42176	0.767109	2.68219	1.29289	0.401418	1.22791	1.36745	0.638066	0.352043	0.759701	0.456573	0.541685	0.352166	0.469121	0.49213	0.422766	0.8877	0.551124	0.75566	1.01885	0.665632	0.418411	0.561686	0.714333	0.2904	0.538273		0.37751	0.664903	0.411699	0.866094	0.301366	0.372033	0.688383	0.87385	0.889316	0.584561	0.344803	0.633834	1.16636	0.30507	0.536353	0.422294	0.766076	0.669403	0.359507	0.674275
		1.07586	1.79477	3.17684	0.738106	1.65473	0.509326	0.980636	0.525017	0.703973	0.268581	0.511402	0.633902	0.344309	0.353973	0.479784	0.492972	0.619849	0.525848	0.878923	0.527946	0.584516	0.743336	0.666597	0.647528	0.315205	0.48158	0.519046		0.638548	0.435393	0.639379	0.716589	0.624586	0.676564	0.709159	0.575525	0.404123	0.503321	0.501806	0.327608	0.754684	0.576143	0.646372	0.581676	1.01265	0.67047	0.313802	0.676519
		0.513961	1.92765	0.56695	2.25045	1.36543	0.748454	0.681649	1.22732	1.92444	0.378027	0.720574	0.366309	0.758029	0.916602	0.807246	0.276864	0.94803	0.408814	0.42427	0.988245	0.365523	0.382213	0.666766	0.67093	0.394212	0.392203	0.433036		0.460984	0.752192	0.253653	0.939129	0.687373	0.667955	0.91741	0.637201	0.39484	0.594943	0.520247	0.263126	0.503287	0.406771	0.532245	0.603776	0.530932	1.00943	0.595931	0.450018
		1.15264	1.68074	0.542122	0.579151	0.832601	0.486496	0.453598	1.14263	0.545344	0.481198	0.410307	0.956537	0.910485	0.544277	0.504421	0.499044	0.384043	0.386052	0.815754	0.325891	1.00927	0.637505	0.703682	0.731719	0.458122	0.584415	0.641994		0.386826	0.630725	0.465069	0.439097	0.762462	0.846901	0.3953	0.71962	0.576996	0.788165	0.393437	0.64434	0.42565	0.524175	0.955617	0.769825	0.605909	0.516498	0.500088	0.563437
		0.603507	0.473296	0.734941	0.43216	2.35145	0.703929	0.596447	0.561888	0.62059	0.633363	0.561854	0.372123	0.555861	1.22027	0.895389	0.610657	0.37347	0.6492	0.588164	0.442756	0.405346	0.398409	0.345421	0.399667	0.820199	0.897847	0.46847		0.661939	0.58639	0.569745	0.445001	0.859483	0.798693	0.615326	0.387051	0.473723	0.622992	0.606706	0.532054	0.530674	0.987505	0.729138	0.912337	0.469491	0.576737	0.563493	0.305901
		0.589207	0.46517	0.484711	0.675296	1.25383	0.541135	0.397366	0.976045	0.290086	0.429287		0.557264	0.566838	0.436841	0.472937	0.399027	0.534153	1.05835	0.439467	0.98966	0.718273	0.681312	0.579274	0.560945	0.330077	0.343142	0.49524		0.821546	0.685263	0.590431	0.774584	0.295395	0.746703	0.425168	0.858046	0.638548	0.265404	0.900193	0.489919	0.528755	0.510123	0.990378	0.621555	0.5178	0.496968	0.564907	1.03379
		0.68579	3.09019	2.57855	0.382191	0.608232	0.542313	0.756177	0.561765	0.814676	0.376466		0.403494	0.534715	0.671109	0.500245	0.384088	0.924089	0.802925	0.427098	0.586918	0.289042	0.446044	0.262194	0.258142	0.567242	0.789523	0.444552		0.588725	0.467909	1.19738	0.282487	0.595672	0.9109	0.459165	0.661872	0.644239	0.525118	0.620298	0.594606	0.582507	0.468953	0.449165	0.311928	0.652477	0.679685	0.674578	0.726803
		0.490525	2.79196	0.366297	0.287864	0.924538	0.682131	0.494701	0.46462	0.280445	0.410217		0.731304	0.662972	0.461646	0.60363	0.343849	0.556411	0.313948	1.24184	0.40997	0.806584	0.569801	0.387455	0.65846	0.311097	0.643173	0.589937		0.765369	0.553964	0.399779	0.588803	0.338103	0.638099	0.718486	0.561147	0.752214	0.426155	0.489829	0.485329	0.742798	0.446785	0.494128	0.557533	0.566591	0.382179	0.954562	0.603967
		0.39933	2.95061	1.22565	0.660918	2.87547	0.701673	0.565906	0.767592	0.526398	0.458896		0.430656	0.34716	0.727286	0.850212	0.978391	0.428647	0.959523	0.85891	0.442958	0.338271	0.269434	0.744302	0.5266	0.439119	0.83479	0.891561		0.817685	0.446145	0.555299	0.295316	0.362145	0.308033	1.22809	0.274552	0.802375	0.844892	0.46526	0.585672	0.556164	0.603439	0.561877	0.553795	1.03153	0.644463	0.64104	0.283946
		0.48736	2.97462	0.463004	0.590453	0.596492	0.710158	0.575783	0.451533	0.634485	0.4184		0.697946	0.345836	0.457549	0.323983	0.304408	0.80224	0.399465	0.428501	0.356084	0.577097	0.469738	0.53137	0.396254		0.668236	0.577231		1.03948	0.507047	0.594831	0.869282	0.47085	0.327182	0.941755	0.357318	0.545972	0.643622	0.55576	0.901809	0.701044	0.93593	0.593147	0.584404	0.761025	0.615101	0.729935	0.42381
		0.712133	2.52726	2.72488	0.576434	0.674611	0.885444	0.488191	0.326014	0.549104	0.396412		0.314566	0.513052	0.895142	0.554256	0.812185	0.31561		0.303622	0.686644	0.461983	0.669336	0.372055	0.581867		0.967604	0.727566		0.56704	0.641646	0.282207	0.805675	0.688518	0.441892	0.642106	0.491704	0.334848	0.575525	1.06632	0.496317	0.298818	0.591609	0.462106	0.417984	0.471905	0.544075	0.263867	0.539563
		0.410588	3.0453	2.32569	0.639738	2.3719	0.399364	0.703064	0.440634	0.356622	0.868081		0.548969	0.490851	0.326003	0.529215	0.821804	0.47324		0.428288	0.776638	0.475418	0.387062	0.380866	0.92878		0.387601	1.55297		0.592653	0.717263	0.790062	0.378363	0.487046	0.475878	0.274653	0.422665	0.59895	0.624889	0.418276	0.485823	0.528193	0.648807	0.379643	0.95638	0.606066	0.551977	0.541135	0.53779
		0.610028	2.81766	0.27463	0.878934	3.29092	0.348575	0.645182	0.546354	0.649402	0.266964		0.430174	0.972981	0.537487	0.536219	0.886219	0.393628			0.452431	0.419926	0.770891	0.874647	0.686419		0.427614	0.921777		0.956998	0.374222	0.446033	0.641556	0.423361	0.620523	0.469346	0.67863	0.428468	0.551057	1.09316	0.545759	0.406087	1.14139	0.438827	0.599578	0.418792	0.566097	0.625136	0.542493
		1.80032	3.00622	1.64344	0.429814	0.386613	0.60665	0.769915	0.584965	0.824666	0.405918			0.483544	0.358564	0.373896	0.549452				0.385805		0.311636	0.461724	0.638649		0.370809	1.2961		0.305889	0.788794	0.478347	0.304082	0.542246	0.422665	0.607065	0.83066	0.654026	0.534198	0.470861	0.669785	0.49983	0.540293	0.602934	0.469312	0.594236	0.580666	0.67561	0.412395
		0.530393	0.443104	1.64675	0.740182	0.64544	0.571428	0.85854	0.532268	0.361583	0.488337			0.419432	0.726455	0.555535	0.430218				0.419398		0.416087	0.337485	0.458829		0.469099	0.941912		0.44536	0.496542	0.498079	0.346891	0.91768	0.525769	0.454541	0.539709	0.423316	0.617975	0.475294	0.578298	0.524602	0.365254	0.327642	0.580733	0.834947	0.434046	0.362066	0.587019
		0.826372	0.669987	1.23879	0.719384	3.02	0.638257	0.575256	0.664947	0.876712	0.453003			0.654217	0.535545		0.85276						0.427828	0.35853	0.959321		0.891999	1.19591		0.402899	0.298919	0.659941	0.496171	0.520045	0.91071	0.423226	0.663904	0.440432	1.06507	0.31974	0.978133	0.417187	0.577198	0.493208	0.537644	0.743044	0.61014	0.579858	0.608086
		2.43217	2.12098	1.34826	0.623486	0.528317	0.435348	0.365545	0.488123	0.386714	0.681907			0.521145	0.30397		0.431049						0.533895	0.409308	1.07415		0.425011	0.34092		0.727465	0.806887	0.681694	0.467976	0.76134	0.59785	0.589331	0.692749	0.596997	0.57566	0.454014	0.389565		0.38888		0.640524	0.287078	0.839268	0.891999	0.577478
		0.56493	3.19803	1.67773	0.559733	2.25459	0.58254	0.690987	0.833376	0.732685	0.427289			0.503871	0.461769								0.386276	1.06922	0.543582		0.301411	0.428524		0.678517	0.513422	0.857541	0.486081	0.543144	0.594494	0.384245	1.1347	0.841379	0.546399	0.701706	1.05474		0.845004		1.02405	0.591665	0.606672	0.625674	0.947087
		3.1305	0.547544	0.376702	0.696711	2.48653	0.37641	0.312007	0.818706	0.427614	0.874164			0.721786									0.604405	0.267065	0.409241		0.597412	0.385839		0.384638	0.872323	0.515342	0.384256	0.741091	0.722381	0.709137	0.540686	0.515218	0.661603	0.479279	0.47956		0.462869		0.650165	0.547106	0.566714	0.474048	0.616246
		2.54131	0.749083	0.741518	0.798054	0.503725		0.426986	0.599028		0.468504			0.857429									0.918757	1.05523	0.39585		0.479548	0.561069		0.705522	0.666676	0.352593	0.543559	1.04515	0.673231	0.807347	1.21538	0.434158	1.11985	0.474441	0.508024		0.751956		1.19478	0.566423	0.585975	0.687564	0.670773
		2.95665	1.87891	2.48474	0.795472	0.874063		0.275293	0.320694		0.328551			0.319426									0.479761	0.428007	0.697935		0.39475	1.27906		0.751687	1.00778	0.680594	0.875264	0.52211	0.62884	0.532245	0.449075	0.540484	0.435	0.382135	0.415111		0.471882		0.480727	0.9926	0.988638	0.597008	0.956358
		0.789669	2.60417	0.759645	0.425269	0.374076			0.405503		0.433406			0.557443									0.381225	0.60528	0.406648			1.33427		0.484846	0.352312	0.616841	0.598119	1.07649	1.00312	0.690011	0.530764	0.662254	0.44775	0.444215	0.569779		0.328966		0.457257	0.68111	0.550181	0.726545	0.672524
		0.612856	2.63788	0.266751	0.58767	0.657843			0.545175		0.694669			0.365209									1.02297	0.421711	0.797986			0.299301		0.874905	1.07555	0.74383	0.673478	0.41648	0.49717	0.620298	0.405133	0.590947	0.493051		0.416884		0.40758		0.630512	1.12164	0.696745	0.999918	1.13662
		0.642308	0.37622	0.657764	0.747029	0.61665			0.688439		0.594348												0.392102	0.410857	0.372796			0.511716		0.479829	0.390923	0.592765	0.879361	0.520718	0.568948	0.641646	0.511099	1.02603	0.586738		0.434416		0.492849		0.819346	0.573011	0.584381	1.02072	0.406771
		0.401519	2.75966	0.752742	0.435864	0.624698			0.512861		0.654094												0.621791	0.57071	0.839953			0.825047		0.305833	0.48516	1.0204	1.03137	0.483937	1.05018	0.637987	0.49497	0.595392	0.852558		0.344433		0.417423		0.486395	0.436167	1.18395	0.375782	0.518832
		1.34628	0.709282	0.670649	0.704097	0.775673			0.47443		0.331974												0.346262	0.823263	0.395379			0.72439		0.589095	0.61555	0.302466	0.526398	0.520022	0.680639	1.02502	0.85927	0.509876	0.511032		0.731147		0.56337		0.450197	0.485351	0.489762	0.766346	0.71155
		0.952542	0.878272	0.58602	0.501065	0.785213			0.31479		0.50304												0.821377	0.450961	0.480199			0.537038		0.384682	0.786796	1.10071	0.456707	0.605752	0.507833	1.17566	0.586951	1.08302	0.312164		0.597367				0.436369	0.81159	0.30461	0.422474	0.485778
		2.67453	0.459177	0.416424	0.657528	0.776762			0.609377		0.448278												0.469817	0.840402				0.818369		0.475586	0.414909	0.470356	0.868698	0.796258	0.418534	0.524691	0.353592	0.486137	0.485609		0.336913				0.477461	0.516565	0.402764	0.702627	0.946065
		1.5431	0.540405	0.69917	0.703872	0.385816																	0.795842	0.401373				0.403674			0.818728	0.435685	1.00216	0.450265	0.455461	0.427626	0.574347	0.449501	0.518956		0.321985				0.512917	0.480682	0.841289	0.481973	0.44078
		2.83763	0.673927	0.738757	1.19724	0.801095																	0.370181	0.374951				0.573482			0.518148	0.554783	0.512379	0.81058	0.786785	0.341851		0.432014	0.469391		0.496822				0.304958	0.3599	0.446224	0.529596	0.412743
		0.720417	0.361651	0.722673		0.622004																	0.315901					0.325644			0.567096	0.547375	0.433563	0.301108	0.389094	0.469649		0.447649							0.54549	0.46407	0.447537		0.576906
		2.43353	0.646271	0.511694		0.350898																	0.419567					0.448862			0.311221	0.759903	0.527778	0.41006	0.85267	0.621039		0.681862							0.354961	0.450747	0.295429
		3.15245	0.719923	0.45068		0.504657																	0.307932								0.36531	0.80875	0.832848	0.386355	0.51294	0.828617		0.777211								0.583146	0.560855
		3.30311	0.379519	0.774809		0.773372																									0.406423	0.342626	0.799457	0.470591	0.502793	0.796651		0.403348
		0.667069	0.659122	0.612542		0.545748																										0.567141	0.34496	0.390182	0.300985	0.578634		0.824767
		3.23618	0.592406	0.855779		0.316507																										0.392652	0.56704		0.37164	0.375153		0.516835
		0.489235	0.603125	0.74108		0.515645																										0.418242			0.52642	0.374233		0.358452
		2.82885	0.673085	0.439781		1.1706																										0.362515			0.5421	0.279749		0.4184
		0.640086	0.576681	0.57282																																0.503444		0.487798
		2.95844	1.09173	0.471332																																0.53972		0.528137
		3.29163	0.7607	0.353513																																0.264316
		0.318449	0.601262	0.467258																																0.375748
		3.39247	0.442902	1.04403
		3.0559	0.55677	0.684836
		0.400553	0.32579	0.586727
		0.447953	0.658471	0.693008
		0.652399	0.727297	0.336318
		3.00044	0.367352	0.638941
			0.521055	0.39062
	Site 9	0.993131	0.593716	0.894849	1.83503	2.72355	0.736128	1.55599	2.4689	1.02375	1.8535	2.7496	2.75595	2.89322	2.71091	2.565	1.39374	3.00713	1.25186	0.822481	0.534202	1.94073	0.869962	1.68386	1.55152	2.29095	1.269	2.6852	2.68364	2.40547	1.68369	2.46384	1.21326	1.62019	2.55883	2.56367	1.83771	1.79372	2.45697	2.53908	2.39683	1.43008	1.05411	1.34168	2.10474	2.37896	1.40811	2.05108	2.17617
		1.12308	2.44282	1.46624	0.651384	1.7475	1.32874	2.45956	0.735339	1.77394	1.21951	1.87371	2.10617	1.16225	2.0862	1.81992	2.80445	2.1716	1.83249	2.67783	0.691254	2.21714	2.59398	2.18841	1.21168	1.42335	1.99097	1.85158	0.864123	1.6679	1.25411	1.63379	1.55675	2.54973	1.80489	0.511712	1.20419	2.46822	1.16609	1.73084	0.522868	2.61258	1.59291	2.20164	1.03285	1.22476	1.16265	1.12796	1.15269
		0.631397	2.16224	2.54975	2.58254	2.68075	0.624576	1.10932	1.93139	0.636818	2.76861	2.77738	2.86741	2.0512	2.7437	1.27799	1.9039	1.37981	2.75236	1.80172	1.81241	1.68985	2.45371	1.70847	1.39958	1.84912	2.50916	2.89301	1.82918	1.19397	2.83715	1.14266	2.66918	1.6616	2.70596	1.97929	2.79196	2.71761	1.21006	1.11438	2.54227	1.58449	2.63719	2.62454	1.4965	1.10607	2.26628	2.28363	0.945517
		2.75221	2.75346	2.07951	1.87744	1.51231	2.70449	1.8874	2.56245	1.95239	1.5472	1.21664	1.17477	1.13531	1.31777	2.54014	2.64325	3.05073	2.85316	0.958757	2.50413	2.07339	1.61635	0.898066	2.30631	1.03238	2.78584	1.34836	2.62922	2.73171	1.45285	1.14481	1.28418	2.65924	1.10941	1.09238	1.37126	1.4433	1.7246	2.6413	2.58451	2.66137	1.17602	1.51855	2.49267	1.57121	1.00817	1.15273	2.49391
		2.03015	1.0607	1.10631	2.68584	1.87274	1.84871	0.602846	1.26339	2.81835	2.14807	1.18137	1.44564	2.64118	1.27268	1.28868	1.20659	1.40515	1.22605	2.84032	0.678803	2.33474	1.77821	2.14095	1.65406	2.70718	1.45911	1.21335	1.27883	1.3291	1.32553	2.74515	1.46597	1.4726	1.22568	2.81915	1.18405	1.36459	2.6057	1.2797	1.38553	1.00743	1.14232	1.06659	1.1926	2.63835	0.962287	0.612467	1.26655
		1.81155	2.00704	1.15032	1.28071	2.16184	2.68924	2.62131	2.5699	1.41347	1.60619	2.23364	1.30499	1.27825	1.64623	1.29586	1.25815	0.863781	1.39246	1.06181	2.74877	1.38178	2.62943	0.961855	2.34825	1.383	1.36906	1.61086	2.14333	1.37235	2.02688	1.39998	1.3882	1.20239	1.30884	0.966338	0.599882	1.95929	1.51645	1.1583	1.37248	1.3466	1.29971	1.99459	1.06125	1.31297	1.12895	1.26631	0.632648
		0.825147	0.94784	2.6016	1.01855	1.59423	0.950849	1.50453	1.49463	2.81028	1.30448	1.47993	1.25183	1.31567	2.06027	1.26218	2.16853	0.746003	1.34548	1.28966	1.17276	1.40884	1.26129	0.813709	1.23196	1.22991	1.36605	0.603248	1.53319	1.2674	1.60959	1.17672	1.50742	1.31759	1.00341	0.601252	1.20551	1.2825	1.02806	1.28968	0.932917	1.34419	1.51872	1.24978	1.8418	0.936432	1.08032	1.13578	1.26311
		1.00685	0.57711	0.966055	2.01224	0.614135	1.18484	1.16196	1.97423	1.73344	1.95597	2.17207	2.02798	1.40762	0.606942	0.96747	0.652203	1.44363	1.39596	1.17115	1.00734	1.25818	2.1717	1.3484	2.60071	1.32133	2.1546	2.05424	1.55358	2.11159	0.725316	1.18904	0.773675	1.98568	1.27584	1.32217	2.11196	1.66005	1.154	1.94045	0.628731	2.00816	1.7272	0.917368	1.22589	1.84753	1.30217	1.36198	0.504459
		2.61548	0.488776	0.970463	1.77713	2.11064	2.26832	0.455742	1.82336	1.84559	1.13852	1.00505	0.570795	0.503208	1.47279	0.633914	1.29782	1.63613	0.796566	1.38683	1.41289	0.983182	1.33369	0.820605	1.11687	1.44713	1.63665	1.1527	1.27541	1.31141	1.13892	1.95311	1.96437	1.89902	1.94185	1.58853	1.51826	1.06565	0.615386	0.563989	0.531968	1.67287	0.641807	1.57606	1.28704	0.419328	1.86512	1.95911	1.18944
		0.571778	0.717735	1.66556	0.497325	1.11632	1.61565	1.70909	1.78728	1.57712	1.01912	0.787109	1.40661	1.26452	1.09533	1.98997	1.01863	2.09451	1.55338	2.35534	2.58138	1.81597	2.07075	1.37178	1.34139	1.53961	2.04055	0.576887	1.22975	1.63588	1.86473	1.68068	1.53348	0.742815	1.73379	2.09335	0.609965	0.45604	1.2563	1.64325	1.85584	0.822004	1.88012	0.696616	1.63107	1.68233	0.563646	1.20195	1.90168
		1.29967	1.75736	2.01024	0.685997	1.3868	1.90514	0.628463	0.649805	1.20154	2.00372	1.63202	0.621642	1.96601	1.10692	1.35108	2.12087	2.0414	1.39074	1.31214	1.39608	0.700369	1.2396	0.649016	1.21083	0.693294	1.35303	1.99027	1.95872	0.568844	1.44369	0.736828	1.8041	0.505234	1.7564	0.645307	1.17644	1.25116	1.93226	0.766094	1.51721	0.992208	1.00598	1.81771	0.751752	0.645054	1.59891	1.53955	1.59471
		1.26049	1.75972	0.681484	1.70345	1.98659	0.836615	1.69028	1.16462	1.61671	1.08893	1.13408	1.53284	0.620748	1.1652	1.37548	1.20361	1.16532	1.32313	0.987144	1.35902	1.47287	0.5191	1.42135	1.32264	1.56098	1.83161	1.59738	1.59281	1.91672	0.900017	1.19543	1.04009	1.64035	0.622922	1.40261	1.89355	1.21436	1.64434	1.73653	0.801541	1.77601	1.33614	1.94318	1.71468	1.63921	0.492559	0.717169	1.001
		0.598095	1.86972	1.84513	1.9567	1.13212	0.65338	2.05677	1.96208	0.650505	1.36806	1.16183	1.90658	1.46125	1.39606	1.96915	1.95094	1.13581	1.98407	1.98196	1.01255	1.08227	1.86107	0.647467	2.36238	1.103	1.17799	1.03092	0.839341	1.26894	0.855172	1.83241	1.7625	1.21128	1.77787	1.78536	1.07622	0.544627	0.700533	1.2962	1.73742	1.4012	0.742399	0.928195	0.718837	0.747671	0.703288	1.43402	0.64495
		0.731437	1.12734	1.72011	1.63107	1.47133	2.14924	1.9675	0.670224	0.959397	0.722188	1.17862	1.67543	1.51475	0.73723	1.39676	1.31711	1.35659	0.82406	1.19218	2.07918	1.08045	0.703556	1.13971	2.13007	1.39313	0.927376	1.86492	0.790505	0.853609	1.70804	1.6392	1.88886	1.6921	1.19507	1.10763	0.916906	1.62684	1.66489	1.07519	1.06493	0.97228	0.812875	0.856677	1.07433	1.03376	1.82205	0.982348	0.760464
		1.70632	1.08832	0.922938	1.66983	0.74575	1.20909	1.07345	1.40877	1.87285	0.781196	1.98115	1.73952	1.96345	0.827947	1.46509	0.817432	0.874743	1.15149	1.2242	1.22498	0.810656	1.36453	1.71383	1.43812	1.76304	0.670939	0.989616	0.824879	1.5553	0.776147	0.878987	1.65016	1.36535	1.28886	1.54392	1.89138	0.945576	1.15351	0.869515	1.22854	0.735756	1.45491	1.31358	1.18886	1.30588	0.955332	1.74916	1.49978
		1.10969	0.869515	2.16968	2.05196	1.48261	0.971431	1.31675	1.18177	1.57916	1.04347	1.39928	1.21892	1.91297	1.32293	1.86545	1.13152	2.10419	0.945561	2.11743	1.11868	0.527887	1.73945	1.34882	2.09927	1.25937	0.983719	0.822958	0.967053	2.01915	0.982825	1.79781	0.9626	1.68659	1.68574	1.76532	1.27994	0.808183	0.955183	1.29583	1.79519	0.998538	0.775909	0.777994	0.763324	0.831507	1.03999	1.35896	0.953261
		1.92898	0.743739	1.23301	2.10325	0.84159	1.12369	1.08975	0.791026	1.22124	1.24638	0.79189	1.29386	1.299	1.03812	1.19829	0.892272	1.41367	1.43198	1.43608	1.1302	1.35487	0.940289	1.35029	2.40205	1.70037	1.73146	0.992729	0.885272	0.926349	1.67713	0.906123	0.848515	0.980293	1.65295	0.98077	1.69642	0.761045	1.67268	1.56388	0.773869	0.797222	1.02512	1.52909	1.48051	0.426402	1.9008	0.914598	1.80279
		1.49784	1.3753	1.20242	1.25089	0.69958	1.49646	1.94023	1.30433	1.75999	0.84086	0.583469	1.97934	1.43961	1.0582	1.90412	1.12777	0.671237	0.70086	2.1534	0.951057	1.76377	1.00582	1.63804	1.89039	0.965221	0.842677	0.622044	0.963761	0.937415	0.744558	0.758647	1.68409	1.72606	1.00016	0.756294	1.00558	0.897053	1.56674	1.67813	0.593776	0.947661	0.803179	0.854577	1.73544	1.74371	1.29569	1.56218	0.776847
		0.905304	1.31626	1.30375	1.13553	1.16919	0.794332	1.42052	1.36173	1.28694	1.06185	1.02925	1.00186	0.778351	0.972325	1.89922	0.91573	0.601416	0.778203	0.833949	1.45794	1.2738	1.79826	0.807036	0.674007	1.60052	0.855872	0.970359	0.934808	1.93204	0.879553	1.78125	0.872851	0.851777	0.890768	0.490906	0.804788	1.54476	1.01957	0.983808	1.39908	0.801436	0.688931	0.679995	0.89263	1.50554	1.82565	1.11262	1.73249
		0.730752	1.89415	2.14305	2.11427	1.8163	1.22916	1.95426	1.86235	1.17955	0.917442	1.20455	1.36294	2.02247	0.976659	1.38683	0.906019	0.868949	2.11537	1.30079	1.7418	0.806322	1.72856	1.65412	1.25901	0.918723	0.981112	0.883962	0.876008	0.934749	0.990763	0.838328	0.88064	1.55898	1.47929	0.968468	1.00141	0.996453	0.849513	0.752794	1.79525	0.955555	0.945323	1.01698	0.706609	0.887819	1.49223	0.914806	1.36592
		1.32987	0.91777	1.45243	1.43216	1.12966	1.29306	0.747626	1.28887	1.43222	0.800051	0.651518	0.749145	0.723573	1.18445	0.668229	1.7554	1.03818	1.00531	0.713133	0.92897	0.796373	1.23235	0.930787	1.64331	1.62859	0.914866	1.00725	1.487	0.768611	0.979623	0.843258	1.53664	0.802747	0.909087	0.84363	0.774911	1.53301	0.790802	0.778232	0.933349	1.34492	1.36234	0.801958	0.814364	0.83596	0.95478	1.41402	1.62554
		1.07368	2.02625	0.734267	0.797683	2.02406	0.64772	1.24042	0.775805	0.723692	1.32405	0.882145	0.582114	1.26269	1.53412	0.810894	1.0994	2.13974	1.20252	0.969912	1.05762	1.57642	1.24109	1.53162	0.681797	0.83377	1.06391	1.32675	0.925083	0.93868	0.724273	0.842185	0.928121	0.726611	0.853102	1.0651	0.862604	1.41715	0.9122	0.94787	0.834366	1.17215	0.77926	0.961155	1.08215	1.05369	1.12469	1.2598	0.887179
		1.21695	0.584587	1.2766	1.31869	0.853892	1.14545	0.668035	1.43128	0.647646	0.753107	0.680218	1.99696	1.04505	1.14481	0.94221	1.56013	1.33282	0.920391	1.88569	0.925261	0.997272	1.88491	0.906272	1.82342	0.928419	0.917368	0.922878	0.799768	0.901685	1.44318	1.56638	0.991433	1.03588	0.968661	1.53692	1.59937	0.851732	1.71224	0.988142	0.944936	0.924174	0.80927	1.44878	0.876842	0.809181	0.760613	0.869366	0.70159
		1.96102	1.32351	0.775105	1.86248	1.28373	1.0602	1.09721	1.33585	1.81281	0.632856	0.953515	1.09578	1.89355	0.764769	1.17471	0.905915	0.918649	0.961527	0.862857	0.974023	0.799783	0.52738	0.912825	0.731079	0.790132	0.777026	0.749473	0.662599	1.00652	1.20334	1.65515	1.46173	1.09762	0.989438	1.00257	0.81359	0.506366	0.834128	1.44283	0.875725	0.846758	0.513276	0.807841	0.889517	1.10796	0.739033	1.24963	1.17975
		2.08942	0.828781	1.26101	0.764069	1.05982	1.90554	1.00195	0.940661	0.623205	1.38351	0.94291	1.33997	1.10747	0.883798	1.96538	0.833577	1.01516	0.833145	0.87784	1.21458	1.03494	1.43596	0.817358	1.65525	0.946663	0.81219	0.898513	0.548782	1.40393	0.984255	1.02013	0.89464	1.10908	1.55918	1.25039	0.955421	0.755981	0.903413	1.23911	0.835438	1.19452	0.852551	0.84077	1.53634	0.93384	0.617337	1.33258	0.893791
		1.12132	0.799619	1.1386	1.11037	0.73446	1.88567	0.892823	1.1281	1.14344	0.656865	0.574384	0.742562	0.791994	1.39031	1.02609	1.21469	1.1556	0.611842	0.863185	0.695811	0.789209	1.01845	1.03625	0.899525	1.60149	0.963746	0.632082	1.2784	0.726537	0.916578	1.16637	0.690122	0.983227	0.816628	0.847964	1.35557	0.855634	1.34842	0.583008	0.706267	0.838953	1.25837	0.583291	0.941168	1.30922	0.947259	0.65545	1.56425
		1.41658	1.31363	0.80939	1.20377	1.04766	0.751886	1.10967	0.931338	1.19619	0.664297	0.825356	0.918455	1.79796	0.834396	0.914047	0.802479	0.832177	1.03804	1.7712	0.752809	1.26407	0.684358	0.815407	1.73149	0.890708	1.32497	0.58128	0.59954	1.21101	1.31942	0.932217	0.604767	1.38753	0.969555	1.33544	0.878749	1.22754	0.625484	0.919527	0.857004	1.13041	0.488344	1.16788	1.44849	1.11293	1.58228	0.967589	0.513872
		0.711614	1.12335	1.98774	1.11238	0.795598	1.28263	1.58637	1.10056	1.12518	0.70585	0.949642	0.78072	1.09481	1.47677	1.04075	1.36596	0.850987	1.73624	1.18097	1.34915	0.86457	0.667692	1.61092	0.764813	1.40394	0.721518	1.25926	0.675214	1.32976	1.31961	1.39444	1.12542	0.881504	1.19148	0.887074	1.38069	0.685773	0.908476	1.41964	1.34356	0.671833	0.7897	0.718614	0.841381	0.757054	1.16637	0.734147	1.02244
		0.712135	0.745347	0.787407	1.75853	1.37232	1.0705	1.04329	0.999431	0.935434	1.23712	1.27533	1.00977	0.988202	0.647348	0.741981	0.523344	1.78308	0.809807	0.833845	0.846758	1.12361	0.908134	1.27523	0.970612	0.881415	0.971283	0.622818	0.706267	0.930742	0.738586	0.828975	0.634748	1.14414	0.55891	1.14683	0.797385	1.26585	1.41219	0.852819	0.889174	0.91293	0.671922	0.864272	1.26824	0.829124	0.8436	1.08057	1.31346
		0.863975	1.29909	0.873208	0.902162	0.670239	1.13718	0.650773	1.36708	1.15689	0.96811	0.684805	0.778813	1.51059	1.11983	0.984538	0.541902	1.39867	1.25983	1.40503	0.85206	1.16237	0.67438	0.649031	0.992208	1.00727	0.815913	0.743411	0.909117	1.34265	0.884542	0.64002	0.727773	0.594461	0.889145	0.643118	0.584721	0.813649	0.884542	0.606435	1.26713	1.12113	1.21347	1.18721	0.902444	0.640929	1.35604	1.14546	0.893345
		0.914151	1.15665	1.16546	1.27687	1.44499	0.701054	1.0652	0.886568	0.639112	0.615342	0.64005	1.74817	1.67523	0.773228	0.696928	1.102	0.807468	1.56911	0.870602	1.33906	0.681841	0.880313	0.810119	1.76587	1.29282	0.564376	1.14826	1.216	0.887491	0.580491	1.2636	1.18894	0.69185	1.25968	0.552967	1.04775	1.26576	0.68348	0.815049	0.721339	0.70725	0.446896	0.732941	1.26178	0.949493	0.968319	0.848262	0.638144
		1.43295	0.79262	1.03191	1.74628	0.583529	1.45927	0.735547	0.835796	0.961259	1.28353	0.781956	1.04846	0.785679	0.793513	1.24221	0.781777	1.47504	0.789298	0.702156	0.62398	1.20952	1.06259	0.823122	0.961036	0.747686	0.609459	0.724973	0.681275	1.27684	1.28143	0.595727	0.744275	0.79329	0.967231	1.09898	0.693712	0.96047	0.549616	0.64839	0.848917	1.33991	1.09314	0.687114	0.787034	1.25414	0.600106	0.855098	0.429277
		1.21436	1.84772	0.858687	1.16409	0.657773	0.665429	1.34373	0.729218	0.926959	0.582948	1.40826	0.975378	0.666769	1.32821	1.37083	0.931353	0.696586	0.658339	1.27574	1.10141	0.572031	0.612691	1.03096	1.78026	0.976227	0.531044	0.771128	0.585018	0.62194	0.60015	0.395021	0.911664	0.75969	0.648018	0.42734	0.843675	0.708337	1.16031	0.554412	1.04463	1.05726	0.919974	1.19749	0.736411	1.11252	0.876485	0.87863	1.26169
		1.11995	1.15312	1.39727	0.599644	0.773034	1.46028	0.752437	0.828349	1.60296	0.774271	0.628895	0.874772	1.47215	1.11407	0.645933	1.16753	1.35643	1.52893	0.595265	0.545848	0.603189	0.76672	1.03667	0.89047	0.828185	0.865211	1.28064	0.566506	0.59321	0.657833	1.15891	1.28211	1.03168	0.510357	0.621448	0.518429	0.974261	0.734892	1.2006	0.660916	0.812353	1.24223	0.885317	1.16238	0.81216	0.633199	1.20343	0.955614
		0.67432	1.11134	0.728071	0.994129	1.44904	0.622416	0.726909	1.48842	1.40208	0.84223	0.591974	1.54871	0.758871	0.578852	1.07771	0.669375	0.495389	0.591363	0.517521	1.13376	0.965012	1.36958	1.12205	0.771069	0.611008	0.530031	0.693339	0.670061	1.13736	1.08389	0.876053	0.717988	1.16112	1.19037	1.38306	0.4211	0.526502	0.646469	0.724303	0.752809	0.780839	0.89954	1.04652	0.877319	1.24232	1.06672	0.752586	0.710943
		1.04151	1.66166	0.614269	0.789313	0.73233	0.718405	1.37661	0.660484	0.780571	1.07146	0.671058	1.27944	0.640735	0.532891	0.578331	0.548053	0.770607	1.40468	1.11822	0.887804	1.1842	0.920198	0.810879	1.00953	1.11478	1.09433	0.846936	0.646693	0.729739	0.701099	1.06064	0.813858	1.2909	0.641897	0.935359	0.788286	0.548068	0.614567	0.811817	0.720818	0.580744	0.715709	1.21877	0.621344	0.564629	0.409051	0.877423	1.10512
		1.09832	1.05749	1.49586	1.27982	0.758066	1.33814	0.64641	1.4106	0.615327	1.73764	0.682824	0.722322	0.778098	0.697212	0.737498	0.625276	0.988336	0.724705	0.552461	0.50014	0.886047	0.587491	1.36642	1.20702	0.480466	0.768641	0.761209	0.491308	0.823166	0.872225	1.17768	0.509449	0.605854	1.07948	1.19005	0.634048	0.828543	1.32298	1.25451	0.719701	0.862619	0.496059	0.838283	0.656359	0.792396	1.11013	0.58338	1.12078
		1.03418	1.38708	0.728339	0.628612	0.916459	1.0452	0.560131	0.619437	1.30633	1.41204	1.29194	0.768328	1.25856	0.617203	0.787645	0.798413	1.32174	0.58055	0.813917	0.767062	0.836555	0.841798	0.790475	1.37266	0.70582	1.17319	0.541738	1.12618	1.21993	1.37263	0.715456	0.69456	0.782373	0.779617	0.544329	1.07603	0.686324	0.459883	0.569231	1.16287	0.888474	0.518802	0.716379	1.20647	0.518489	0.92754	0.507527	0.724779
		1.33401	0.870051	0.588623	1.4611	1.42793	0.732896	1.33334	0.987993	0.606644	0.683718	0.734684	1.24503	0.977329	0.891453	1.14581	0.577587	0.645278	1.03424	0.958444	0.722635	0.869023	0.504325	0.827173	0.810805	0.558776	0.522897	1.13727	1.24044	0.660752	1.24081	0.86314	0.530061	0.563587	0.994829	0.556602	0.56664	1.13253	0.883351	0.901879	0.887476	0.561844	0.874891	0.50288	0.624322	1.36982	0.720356	0.727252	0.855798
		0.962912	0.798562	1.40832	0.625812	0.739941	0.592212	0.77433	0.678609	1.25103	0.789805	0.972325	0.523657	0.66601	0.669912	1.35344	1.12677	0.643029	1.25907	1.27799	0.60091	0.736903	0.893896	0.923385	0.821543	0.883455	0.781628	1.19897	0.656314	0.587133	0.592733	0.84993	1.08032	0.672548	1.13237	0.754001	1.21534	1.10038	1.1643	0.662048	0.684522	0.670492	0.763011	0.533651	0.857004	0.54558	1.22867	0.800022	1.24173
		1.43118	1.62025	0.70232	0.613778	0.662286	1.38669	0.799754	0.647363	0.772841	1.06933	0.60374	0.661139	1.31148	1.00074	0.727207	1.45029	0.809836	0.596531	0.597961	1.361	0.572493	0.801034	1.05668	0.749518	1.10708	0.746941	0.804013	1.09712	0.735652	0.549914	1.19957	0.838938	0.462891	1.16608	0.816583	0.862589	0.709901	1.33996	0.540204	0.510432	0.631933	0.88904	0.934853	0.746494	0.816107	0.844866	0.951608	0.828096
		0.761894	0.680709	0.801779	0.602652	0.868085	0.844628	0.889159	1.24226	1.04465	1.41353	0.752675	1.14588	0.682735	1.50773	0.645173	0.452913	0.697926	0.661124	0.762698	1.05673	0.491666	1.13209	0.560459	0.758201	0.53718	1.08456	1.15096	1.19747	0.837241	0.773734	1.07537	0.519963	0.804579	0.536093	0.444215	0.488538	0.874594	0.900672	0.639439	0.621031	1.16926	1.19242	0.886628	1.09253	0.513202	0.859894	1.23508	0.838849
		0.568621	0.679473	1.0081	1.24657	0.619259	0.950476	0.737469	0.654958	0.674156	0.942508	1.23201	0.832668	0.639588	0.671729	0.548782	0.590842	1.04626	0.769683	0.629446	0.631993	1.02558	0.91153	0.94431	1.06542	0.930995	1.20971	0.596784	0.500557	0.648286	0.700637	0.834441	0.793334	0.579761	0.718018	0.665518	0.688975	1.10827	0.565091	0.934332	0.816822	0.737677	1.14601	0.559789	1.2165	0.680903	0.752749	0.737335	0.531342
		1.37259	1.53746	1.41804	0.719284	1.00324	0.622491	1.3207	0.765141	1.23231	1.12448	0.600001	0.679071	0.776058	1.34648	0.576991	0.817045	0.686607	1.06687	0.847636	1.36285	1.05034	0.505353	0.856841	0.51207	0.731601	0.70156	0.94297	0.867802	0.595116	0.742279	1.21098	0.990108	0.999953	0.892004	1.15549	0.824685	0.529153	0.623861	0.696884	0.875264	0.70022	0.735771	1.17894	0.784562	0.826279	0.559074	0.518727	0.552193
		0.619765	0.699133	0.697375	0.918947	0.977627	0.923325	0.502032	0.494183	0.613942	2.07848	1.03273	0.854175	0.528185	0.470264	0.973978	0.715337	0.740358	0.756443	0.636505	0.646127	0.652888	0.760881	1.16922	0.586761	0.711986	1.10233	1.26516	0.557495	1.19159	1.23174	0.49664	1.16177	0.994174	0.543376	1.11618	0.50644	0.647571	0.902653	0.837107	1.17056	0.517327	0.480213	0.502195	0.64221	0.510491	0.525236	0.944355	0.538014
		0.809479	0.555797	0.837062	1.34447	1.46216	1.01918	0.775581	0.514885	0.638263	1.16981	0.979355	1.31811	0.925842	0.666471	0.633959	1.43195	0.663299	0.598884	1.24659	0.53371	0.51548	0.978282	0.845343	0.862828	0.781047	0.620361	0.589397	0.918544	1.18064	1.05585	0.899793	0.65828	0.676465	0.75552	0.816256	0.639305	0.959948	0.912513	1.25354	1.20635	0.616369	1.01707	1.18544	0.582352	0.855992	0.754552	0.944385	0.516255
		0.90033	0.766943	0.846713	0.826145	0.658429	1.47334	0.633646	1.11851	0.852238	0.673218	0.62538	0.759466	0.58615	0.789596	0.88423	1.00153	1.03549	1.3883	1.29117	0.885287	1.14219	0.866015	0.625916	1.04986	0.750069	0.587416	0.858092	0.620495	0.70232	0.750456	0.641122	0.664118	0.822883	0.866298	0.941525	0.796596	0.580387	0.699699	0.888072	0.543048	0.675348	0.812368	0.942568	0.829645	1.22222	0.746479	1.20791	0.71425
		1.3644	0.868934	0.76112	0.599033	0.789581	0.594163	0.718822	1.51068	0.54427	1.45696	1.00187	0.623623	1.53395	0.68628	1.14953	1.43288	1.51956	1.12224	0.459823	1.04886	0.860951	0.511385	0.535483	0.843168	1.1814	0.858211	0.660395	0.829034	0.583797	1.33722	0.874966	0.697167	0.512621	0.680978	0.529689	0.740939	1.35023	1.24562	0.476013	0.486766	0.952963	0.680963	0.814081	0.516746	1.13569	1.34816	0.605169	0.858866
		0.914002	0.88563	0.823583	0.561561	1.01196	0.622163	1.52453	0.629446	0.744111	0.866149	1.61293	0.744781	1.04739	1.05866	1.35384	1.95158	0.571391	0.574846	0.793886	0.69109	0.470666	0.666412	0.54138	0.59111	1.20547	1.08893	0.691507	1.33835	1.3656	0.525206	0.853326	0.812398	0.966695	0.536138	1.10477	1.22432	0.875949	0.799039	1.00828	0.803283	1.10775	0.647765	0.746628	0.658712	0.715888	1.11794	0.897976	0.622997
		0.60018	1.52531	0.68765	0.67858	0.855828	0.691805	1.10227	0.744126	0.651354	1.23537	0.647631	0.518504	0.581876	1.45024	0.838209	0.710794	1.42965	1.50629	0.753271	0.640169	0.700533	1.32389	0.93801	0.555455	0.687352	0.745333	1.29246	0.738735	1.62128	0.536942	1.187	1.23773	0.707846	0.652218	1.07694	1.15328	0.855172	0.541053	0.70938	0.513678	0.614403	0.636252	0.548455	0.856513	0.511027	0.777666	0.61704	1.15367
		0.687039	0.663299	0.660886	0.882115	0.737394	1.38272	0.629669	0.664684	0.993831	1.02214	0.482878	0.900657	0.855366	0.793781	0.661795	0.868383	0.49527	0.580401	0.976033	2.10839	0.93801	0.870543	0.765886	0.765737	1.26436	1.03291	0.722262	0.796283	1.13475	0.97937	0.747537	0.72889	0.498591	1.13379	0.516017	0.725494	0.751454	0.854785	0.522227	0.950238	1.18165	0.645367	0.98281	0.697092	0.925023	0.491978	1.29397	1.15888
		0.831626	0.784175	0.95061	1.00598	1.17582	1.05065	0.654407	1.47538	1.48283	1.10309	0.744186	0.601342	0.599495	0.780437	0.495449	1.08692	0.75266	0.55337	1.51038	0.946812	1.25551	0.811773	0.907568	0.798279	0.608535	1.27225	0.774494	1.83879	0.629088	0.484874	1.18122	1.77973	1.17172	1.05476	0.887789	0.750635	1.59604	0.663954	0.686116	1.06931	0.853653	1.04349	1.36015	1.15111	0.705984	0.891602	0.801496	0.778247
		0.877006	0.83873	1.6407	0.613614	0.997614	0.788985	0.916236	0.895817	1.50974	1.12673	0.878019	0.534217	0.479751	1.96045	1.25563	1.52267	0.677746	0.945814	0.825713	0.947855	0.899183	0.700682	1.19272	0.558121	1.10066	0.705671	1.23271	1.04448	0.699267	0.590678	0.785664	0.656686	0.635418	0.710541	1.30292	0.495761	0.709126	0.585018	1.20298	0.602846	0.745586	1.04813	0.997719	1.20176	0.902266	0.553936	0.584289	0.780988
		0.689809	0.926751	0.724184	0.501108	1.49308	0.72052	0.818281	0.668914	0.709782	1.68602	0.67648	1.47613	0.765647	0.810909	0.848396	0.554367	0.748698	0.75893	0.725375	1.60033	0.436515	0.945725	1.15206	1.22062	0.764888	0.743009	1.7271	1.43252	0.872672	0.776862	0.738779	1.03614	1.21557	0.880015	0.856334	0.9696	1.16777	1.22616	0.635448	1.00409	0.736501	0.811102	0.897932	0.756339	0.930474	0.862902	1.89656	0.509895
		0.96327	1.14211	0.598289	0.774032	0.933215	1.14253	0.707056	1.50291	0.684671	1.3759	0.924457	1.10384	1.38346	0.521959	0.634748	1.5091	0.917442	0.758811	0.8947	1.57675	1.9295	0.804594	0.788107	1.11664	1.00034	1.91203	1.04073	0.921166	1.25009	1.29201	1.74441	2.04658	0.887417	0.535408	0.678982	1.15021	0.986519	0.888057	0.766749	0.557123	1.75233	0.679056	0.74213	0.739375	0.508138	1.21214	0.727743	1.27005
		0.605706	1.14601	0.665086	1.43516	0.642433	1.47419	1.542	1.05056	1.07688	1.64667	1.11182	0.625886	0.699341	0.972206	0.82473	1.16208	1.61829	0.949046	1.96964	0.634152	0.688573	1.186	0.836228	0.636997	1.11477	1.01379	1.17756	0.985327	0.677686	0.77442	0.458274	1.41961	0.647333	0.929029	1.73118	0.543465	0.531178	0.826219	0.924353	1.21225	0.716797	0.954959	1.89367	0.500721	0.794988	0.918544	0.771769	1.00135
		1.02526	0.604842	1.42695	0.598914	1.95169	0.923504	1.18636	0.897396	1.28761	0.699729	1.47792	0.452228	0.947438	1.40845	0.876172	1.54512	0.979563	1.55453	1.67686	0.952948	0.746137	0.765439	1.17719	1.32012	0.959829	1.46566	1.4074	1.29526	1.90757	0.750069	1.07858	1.46158	0.723856	1.1715	0.734133	1.37788	0.876321	0.665265	0.647854	0.974306	0.5163	0.734713	0.789581	0.882994	1.26084	0.655986	1.00981	0.86393
		1.47378	0.630339	0.766005	0.695514	1.27008	2.06195	0.956106	0.879166	1.11879	0.936015	0.869783	0.667975	1.3925	1.55576	1.43117	1.00158	0.622088	1.98248	0.983912	1.18654	0.577795	1.74666	0.579582	1.1335	1.12637	1.51464	1.32295	1.24428	0.669078	1.77059	0.784547	1.09512	1.72065	0.76736	1.13989	0.891125	0.824283	1.8217	1.59479	0.820083	1.12427	1.8628	0.476042	0.949136	0.929595	1.26638	0.637056	0.76742
		0.793826	1.00311	0.774286	0.663671	1.61144	0.679995	1.23534	1.21449	2.01569	0.930951	0.99118	0.66038	0.783073	1.12195	0.908744	1.018	0.701099	0.797877	1.54439	1.59838	0.4057	0.910085	0.548395	0.546385	0.716633	1.23405	0.916117	1.33936	0.513097	0.744081	1.41265	1.27411	0.652412	0.747805	1.39651	0.770249	1.0606	0.711703	1.20252	0.69745	0.801139	0.705567	1.08428	0.763741	0.779558	0.764828	0.808377	0.643684
		0.761075	1.52626	0.782879	1.26659	0.861815	1.16033	0.94084	2.05044	0.939738	1.383	2.16248	0.593299	0.924725	1.04798	0.995336	1.54969	2.03266	0.708769	1.14511	1.53444	0.936521	1.63972	0.799024	0.869068	1.814	1.22757	1.26641	1.50201	0.990555	0.423468	1.18018	1.03751	0.58974	0.783356	1.21466	0.668184	0.541053	1.25082	1.40339	0.76526	1.37598	0.531759	1.56996	0.657714	1.70223	0.86183	0.804564	0.494853
		0.612244	0.730216	0.465945	0.753241	0.794154	0.772364	2.08158	0.972146	1.00727	0.660707	0.730722	0.697092	2.12179	1.0166	1.90481	1.17821	0.791711	0.915357	1.06324	1.63214	0.584348	0.91013	1.04453	0.606897	0.798845	0.86326	0.866536	1.19393	0.818445	1.13633	1.19482	0.562931	1.17518	1.65275	1.12199	1.77531	1.27051	0.67012	0.4883	1.58464	0.628135	1.11088	1.59191	0.500959	0.821975	0.749279	1.13312	0.546608
		1.32435	0.615997	1.13629	0.945517	1.61159	1.5654	0.596174	1.6948	0.93457	0.797862	0.984716	0.515615	0.673024	0.703303	0.775105	1.71523	1.61674	0.969138	0.609503	0.538625	0.751111	0.500512	0.632871	0.438362	1.0001	0.613912	1.06119	1.68236	1.27337	0.74499	1.40349	1.43723	0.496551	0.657416	0.789432	0.65411	1.19346	0.782954	1.02106	0.732956	0.848843	0.724645	0.994859	1.21734	1.22303	1.90143	1.0218	1.38391
		0.660648	0.601565	1.48517	0.810268	1.08869	1.48737	0.786558	0.894506	1.3007	0.623444	0.922044	1.11366	0.874355	1.53334	0.957074	0.949836	0.941317	1.66446	0.984225	1.80525	1.55798	1.11048	1.30533	0.519412	0.909951	1.32167	1.49111	1.3123	1.56903	1.22243	0.864943	1.42557	0.984374	0.481553	1.01765	1.17838	1.49125	1.29438	1.26472	1.03221	0.708367	0.586255	1.13708	0.88283	0.541321	0.762758	0.895504	0.790788
		1.00805	1.31866	0.949866	0.746658	0.988887	0.767196	1.56895	1.60809	1.52374	1.14583	0.986623	1.3985	1.78891	1.31936	1.53213	1.28929	0.955287	1.11362	0.773154	0.987025	1.31494	1.05344	0.797832	0.976585	0.892242	1.60882	1.23351	0.584959	0.998165	1.51855	0.737052	1.46506	1.29691	1.10185	1.28408	0.498978	0.433804	1.49612	1.22833	0.798681	1.17407	1.47391	1.02542	0.831924	0.759332	0.601997	1.17095	0.905259
		0.8681	0.788703	0.990465	1.098	1.60007	0.79262	1.19142	1.24428	0.976585	0.512323	1.58082	0.835855	0.749384	1.71623	0.522808	1.80301	1.63393	1.71453	1.2723	1.32506	1.15446	1.50626	0.82616	0.994516	1.03057	1.7527	1.57589	1.03352	1.2483	1.20425	1.39095	1.64514	1.49574	1.05253	0.836213	0.872449	1.46292	0.525385	1.47349	1.46331	1.43076	1.05336	1.62302	1.80895	0.80936	1.10054	1.7163	0.928985
		0.763398	0.969108	2.10572	1.20858	1.41133	1.58616	0.663403	0.626899	0.604708	0.841768	1.08291	0.8436	0.880551	1.31342	1.06145	0.54004	1.12424	1.03656	1.34003	0.971625	0.951355	0.895713	0.730737	0.871898	1.47367	1.21385	0.788092	1.52933	0.671192	0.955242	1.52333	1.48018	1.00195	1.07183	1.43191	0.747686	0.958012	1.00755	0.522436	1.07536	1.10132	1.24007	1.10526	0.65268	1.35141	0.634495	1.29324	0.713252
		1.15555	0.962168	1.27358	1.44713	0.587163	1.14193	1.25626	1.30752	1.13008	0.667603	1.01815	2.06127	0.437617	0.934778	1.0637	0.997704	1.0207	1.16803	1.77863	0.687441	1.57873	1.51098	0.831909	1.19641	1.10906	1.63102	1.26235	0.894462	1.44259	1.52998	1.23555	1.53529	1.00598	1.22237	1.35649	1.38708	1.63594	1.17203	1.49548	1.19717	1.60067	1.05562	1.29081	0.692624	0.994755	1.34804	0.52744	1.77046
		1.43017	0.75823	0.758588	0.536123	0.949151	1.34682	1.03269	0.986191	0.787913	0.413787	1.5825	0.771128	1.21564	1.74198	1.59015	1.77095	1.04355	1.70614	1.69238	1.53328	1.5763	1.64563	1.71901	1.30313	1.26827	0.990212	1.52781	1.54291	1.39764	1.04372	1.70577	0.479691	1.16036	0.729664	1.40589	0.984865	0.460196	1.08173	1.34501	0.601297	1.39631	1.63862	1.56536	1.06659	1.49701	0.832147	0.643982	0.892808
		1.2157	1.18228	0.507215	0.676018	1.0841	0.655063	1.29563	0.763428	1.56886	0.554129	1.07743	0.934793	1.04834	0.718331	1.00521	0.628329	1.69369	1.28111	0.587535	0.776966	1.3932	0.620018	0.88633	0.684016	0.899451	1.67047	1.06898	1.45248	0.879553	1.42583	1.75993	1.06671	0.843183	1.02614	1.51131	1.24027	1.611	1.56801	1.50103	0.911053	1.53928	1.39308	0.433745	0.600895	0.960991	1.21348	0.991359	1.0378
		0.976555	1.52954	0.542661	0.979399	1.7103	1.08991	0.605318	1.16363	1.32955	0.805383	1.50858	0.818698	1.00423	1.84622	1.03445	0.799664	1.3049	1.84899	1.52635	1.81902	1.54388	1.79525	0.490891	1.79199	1.55197	0.957312	1.57009	0.530761	1.55058	1.47293	1.54605	0.969495	0.570289	1.42256	1.45415	1.46524	0.576216	1.28808	0.66385	1.55085	1.3144	0.73312	1.7494	1.44889	1.13633	0.578942	1.74205	0.542765
		2.00991	1.13023	1.63189	2.00189	1.17687	1.27218	0.635537	1.58673	1.7088	0.614954	1.172	0.796462	0.766973	0.802151	1.09731	1.94383	1.83307	0.565895	1.54781	0.821528	0.531178	0.660007	1.47063	0.945576	1.26897	1.76879	0.915938	0.533219	1.59528	0.612557	0.754909	1.7789	1.487	1.63198	1.01998	1.05058	0.68555	1.46021	0.637042	1.08477	0.66519	0.487406	1.33154	0.817045	0.533353	1.0418	0.967068	0.723856
		1.06111	2.15268	0.869857	1.2448	1.6613	0.54211	0.686458	1.29867	0.621135	1.19699	1.68671	1.55076	1.12464	0.837345	1.62374	0.97368	1.32648	0.391775	0.951087	0.737633	1.89349	1.4386	1.12232	0.78422	1.47389	0.999833	1.72905	1.54315	0.416021	1.46544	1.0673	1.20425	1.43851	0.905617	0.938934	1.52814	0.951698	0.592465	0.972831	1.52714	0.971714	1.52041	1.0231	0.778843	1.71298	1.59689	1.43492	1.04124
		0.69888	1.13988	1.65226	0.810462	0.785873	1.47299	1.67902	1.74941	1.40139	1.14043	0.737752	1.04879	1.21768	0.821796	1.24111	0.816107	1.81033	1.3809	1.55989	0.688558	0.900493	1.8472	1.58893	0.916564	0.74709	0.738526	1.02625	0.631293	1.06678	0.630131	0.870498	1.17585	1.58515	1.76222	1.51884	1.01488	0.889517	1.52727	1.52647	1.46016	0.3987	1.45841	1.58204	1.11431	1.26935	0.888906	0.597767	1.52452
		0.834128	0.848932	1.08753	1.45803	0.751915	1.50994	1.16064	1.3953	1.64233	1.54389	0.59674	0.968229	0.803685	0.714056	1.36011	0.928434	1.56028	1.65134	1.58972	2.07461	1.2472	0.977046	0.796656	0.538819	1.65525	0.543451	0.721279	0.967961	1.51926	1.61331	1.73023	0.60785	1.54422	1.60045	1.56129	1.32666	1.5331	0.603784	0.956225	0.524431	0.904708	0.50151	0.847055	0.782105	0.418479	1.71667	1.55079	1.02981
		1.48203	0.427281	1.15644	0.845551	1.55517	1.6508	0.717497	0.726224	0.847279	1.4088	1.67755	1.08584	1.74442	1.43714	1.95604	0.764754	0.95697	0.98701	0.900285	1.39602	0.921359	0.977091	1.12862	1.30241	0.948659	1.27121	0.534217	0.604216	0.974246	1.48691	0.797847	1.16342	1.58032	1.45765	0.765781	1.55051	0.597931	0.873536	1.63448	1.23085	1.51811	0.99897	0.937132	1.13752	1.37527	1.35683	0.637042	0.920823
		0.917055	0.869083	1.34039	0.888742	0.74295	1.41204	0.639007	0.833979	1.44068	1.03595	1.20009	1.54072	0.855664	0.624457	1.4995	1.33186	1.72679	1.50721	1.74704	1.13805	0.658905	0.770294	1.65582	1.26196	1.66732	0.875085	1.28722	0.72746	1.41137	0.773228	1.11298	0.874326	1.49421	1.38937	0.949002	1.58531	1.59374	1.39949	0.558985	1.4818	0.957402	0.628403	1.51992	0.987695	0.613286	1.27243	0.798964	0.638933
		0.783803	0.812175	1.50931	1.05613	1.357	0.711465	0.789596	1.52891	0.793513	0.664952	0.559029	1.66218	1.24979	1.21673	0.39097	1.29288	0.723558	0.916936	0.737618	0.822481	1.15894	1.85191	1.45084	1.2702	0.655346	0.44913	0.5135	0.547919	1.47632	1.39453	0.664252	1.30058	0.763681	1.14616	0.662331	1.68169	1.08167	0.555276	1.02311	0.602861	0.636788	0.423602	0.458706	0.616384	1.50755	1.7187	0.751096	1.367
		1.11773	0.846623	0.518787	1.63519	1.47007	1.46748	1.51417	1.56842	0.762669	1.47345	0.918827	1.2685	0.717571	0.536838	1.04064	0.783654	1.55947	0.865226	0.894447	1.3794	1.59068	0.874906	1.62685	0.881013	0.961542	0.653365	0.707339	0.574608	0.75333	0.756532	0.633735	0.945249	0.432523	1.54336	0.767256	1.53969	0.623712	0.878481	1.181	0.976138	0.551702	1.57511	1.57907	0.662971	0.690509	1.47744	1.4769	0.569574
		1.26473	1.13717	0.605006	1.28141	0.97018	0.80857	0.709588	0.680829	0.761626	0.552163	0.536555	1.68559	1.90433	0.781837	0.561248	0.479304	0.866715	1.77912	0.65539	0.512546	1.33437	0.609325	0.46313	1.45978	0.589323	0.861189	1.20654	0.501227	1.12726	1.21369	0.869932	1.01677	1.15258	0.835185	1.19151	1.42665	0.922104	1.56257	0.477487	1.37706	1.12819	1.09409	0.8268	1.5884	0.876321	0.62112	0.491144	1.73677
		1.03613	0.521974	1.15348	1.01684	0.613525	1.41121	0.78206	0.70366	0.566863	0.628999	1.43285	1.82906	0.72332	0.464574	1.01654	0.953946	0.835245	0.936298	1.29313	0.772439	1.59361	0.512978	1.7659	1.53043	1.66218	1.29373	0.833011	1.03461	0.439598	1.0025	0.811192	1.06024	1.46308	1.56836	0.416975	1.01714	1.11512	1.03273	0.569336	0.90791	1.08611	0.661676	1.05081	0.543391	1.59371	1.10412	1.0708	1.24723
		0.772186	1.0536	0.615625	1.72403	0.640452	1.5324	0.871898	0.655912	1.00597	1.00716	1.60472	0.544031	0.96607	0.549438	1.66851	0.719135	0.734743	0.831849	0.510819	0.8597	0.917427	1.32265	1.21862	1.72628	0.819741	0.73586	0.631546	1.11848	1.11442	1.26232	1.30426	0.578152	0.866983	1.55596	0.707905	0.501004	0.697718	0.656567	0.615491	1.53202	0.906659	1.30643	0.655644	1.37728	0.452272	1.66808	0.960842	0.820247
		0.624248	1.22544	0.803119	1.63525	0.930027	0.69048	1.05421	0.703214	0.854443	0.960619	0.837568	1.29605	0.783847	0.822362	0.863304	1.75276	1.37725	0.676941	1.05205	1.32572	0.69322	1.28516	1.58128	1.79892	0.742235	1.52575	0.500646	0.87933	1.01902	0.949746	1.15888	0.678163	1.63685	1.62256	1.10205	1.41314	0.542378	1.15062	0.7855	1.09582	0.846266	0.794258	1.14111	1.63431	1.69609	0.869009	0.651607	0.705507
		1.39308	1.43353	0.591735	0.597603	0.660529	0.684761	0.583067	0.606227	1.11301	1.19659	0.741788	0.902474	1.79445	0.741639	0.706892	1.83959	0.636163	1.48095	0.455519	0.63661	1.87541	0.788509	1.10756	1.31613	0.745154	1.64982	1.24236	0.534083	0.745347	1.57687	1.06109	0.783162	1.1863	1.11045	0.886151	0.796194	1.03208	1.70063	1.50674	0.661154	0.697792	1.24577	0.65825	1.718	1.07217	1.65756	1.18043	0.433402
		1.37132	1.24154	1.79156	1.08014	1.23783	0.76812	1.1884	0.958832	0.689288	0.826994	0.553623	0.649865	0.885659	1.77136	1.37931	1.0564	0.503283	0.643148	0.767658	1.53541	0.611454	0.478515	0.431734	1.63609	0.534872	0.508495	0.890425	0.821707	0.8737	1.85781	0.682288	0.863781	1.09313	0.936476	1.21828	1.48185	0.613629	0.793111	1.09758	1.33976	0.943759	0.716916	1.20352	1.25602	0.648286	1.11993	0.985893	0.934629
		1.07588	0.657654	1.24888	0.394649	0.794734	0.609101	0.677761	0.849528	0.894328	0.87026	0.962406	1.57815	0.78142	0.951102	0.71556	0.839624	1.03576	0.73595	1.05688	1.43318	0.632603	0.885928	0.508168	1.52715	0.452079	1.60578	0.847577	1.18806	1.16953	0.840338	0.786603	1.40104	0.51274	1.19647	0.458245	1.54095	0.735399	1.05199	0.899779	1.2798	0.844926	0.983004	1.11422	1.44564	1.26625	1.35396	0.991404	1.72341
		0.584467	0.710482	1.4576	1.6806	0.446881	0.982989	0.484293	0.603069	0.78559	0.7981	0.61135	0.863409	0.824626	0.709528	1.25725	0.828007	0.801124	0.372964	0.503551	0.66245	1.31042	1.12099	1.73842	0.84637	1.17649	1.01635	0.516136	0.778247	0.497906	1.27076	0.742413	0.588221	0.779826	0.512919	0.770949	0.692743	0.862768	0.884379	0.730618	0.763711	0.615044	0.656269	0.923236	0.56451	0.712716	0.576931	0.810477	1.58831
		1.87407	1.92104	0.79399	1.35074	0.981216	1.15876	0.930444	1.20015	0.792322	0.676792	1.20828	0.710467	1.41502	0.646514	1.23113	1.46585	0.751632	0.853206	0.766273	0.513917	0.42804	0.479259	0.871749	1.42013	0.80309	0.876977	1.59791	0.460672	0.742488	1.08291	0.91917	1.49816	1.25795	0.861502	0.928538	1.04387	0.648688	0.64565	0.878808	1.27441	1.42195	0.752526	0.654273	1.55469	0.76316	1.42208	0.672756	0.977299
		0.737588	0.673397	0.661482	1.93953	0.629818	0.447357	0.867519	1.03935	0.425464	0.833562	0.77016	0.887566	0.755669	1.53383	0.819353	0.681841	0.76103	0.480853	0.740045	1.49533	0.734907	0.905453	1.87408	0.908715	1.20888	1.53902	0.63375	1.39025	0.83946	0.736754	1.39384	1.61108	0.95341	1.18152	0.483176	0.474702	0.672146	1.06998	0.787541	0.881117	0.511876	0.977687	0.952889	1.11958	0.537582	0.65475	1.41898	0.77372
		1.16432	1.24464	0.576797	0.663567	1.35994	0.814051	0.50154	0.867221	0.908849	0.455936	0.43233	1.28296	1.21662	0.636788	1.01873	1.07554	1.36688	0.729784	0.771456	1.58423	0.847696	0.785932	0.963121	1.50612	0.8968	0.769445	0.634852	1.59651	0.798785	0.827068	1.41116	1.00797	0.8765	0.761477	1.60545	1.11155	0.893732	0.99191	0.933289	0.736307	0.600001	0.751469	0.687143	1.65494	1.18308	0.65898	0.468759	0.64078
		1.51347	0.693399	0.581772	0.693801	1.49759	0.641718	0.68208	0.946083	0.628791	0.733805	0.899376	1.34343	0.842736	0.560206	0.840219	1.35707	1.49317	0.752735	1.39415	0.89881	0.510029	0.415068	0.60088	0.914881	0.470442	0.491755	0.506976	1.65627	1.45498	1.19174	1.57562	0.613123	1.02902	1.2801	0.510015	0.709975	0.85194	0.871972	1.43267	0.897842	1.57803	0.818028	1.42927	1.05053	0.639931	0.614254	1.54039	0.949866
		0.798249	0.709782	0.78763	0.846564	0.954542	0.629222	0.483176	0.634882	0.684939	0.81563	0.799426	1.32122	0.79402	0.658012	0.816136	1.24979	0.462608	1.57456	0.494406	0.504981	1.00698	0.553519	0.658503	0.697911	1.06891	0.655673	1.55781	0.874474	0.48474	0.480883	0.648376	0.894864	0.70305	0.797371	1.5506	0.785322	0.905959	0.696541	0.494585	0.886955	0.442428	0.857123	0.966934	0.64005	0.450157	1.30731	1.65405	1.22035
		0.818058	0.869753	0.967082	0.760941	1.16109	0.487138	1.44604	1.53922	0.855306	0.657699	0.946768	0.936402	0.636922	1.16882	1.36766	1.38762	1.63114	0.535483	1.51546	0.698954	0.882279	1.60616	0.548097	0.582993	0.82957	0.613808	0.872211	0.751737	1.43017	0.599465	1.60246	0.749279	0.640944	0.872762	1.54325	1.20055	1.3143	0.843317	0.54984	0.942225	0.749592	1.38333	0.819577	1.32305	0.989914	0.916013	0.740507	1.40433
		1.31355	0.64078	1.22613	1.58667	1.34492	0.895191	1.46995	0.615223	1.28817	0.351264	0.910115	0.871749	1.50259	1.19449	1.62955	0.631561	0.915789	1.57505	1.63457	0.545997	1.47662	0.500646	1.48027	0.997436	1.24054	0.726596	1.00332	0.794168	0.931353	0.546668	0.982736	0.85757	0.657639	0.952249	0.891796	0.594059	0.480302	1.3773	1.51953	1.33275	0.457455	1.69962	0.453925	0.756175	0.600627	1.35271	0.910115	0.530002
		0.797177	0.876962	1.05449	1.8189	0.556274	0.597574	1.56758	1.61952	0.588638	1.14564	0.660648	0.418092	0.471217	1.12467	0.59105	0.603889	0.759318	0.415753	0.493989	1.40675	0.645784	0.830613	0.498725	0.497861	0.432762	1.24051	1.58576	1.46722	0.567012	0.905036	0.994412	0.900613	1.22826	0.405819	0.90867	0.829794	1.46034	1.47798	0.991284	0.539965	1.51056	0.533189	1.61914	1.26399	1.09484	0.876336	0.888862	0.850645
		0.459257	0.817015	0.648033	0.681916	0.923683	1.01036	0.563244	0.98278	0.885838	1.01364	1.23987	0.83249	1.56128	0.445794	1.82185	0.530895	0.719939	1.01239	0.606778	0.644488	0.538699	0.975453	1.52578	1.10111	1.59012	1.31771	0.879583	0.902117	0.847651	0.566655	0.783579	1.42437	0.781792	0.848515	0.960604	0.795151	0.573655	0.609652	1.02405	1.55183	1.3054	1.63574	0.557972	0.569365	0.747745	0.977523	0.903457	1.03522
		0.672071	1.23938	0.622476	0.806217	0.778173	0.710601	0.983048	0.528214	0.882591	0.542468	0.425523	0.65539	0.433253	0.593061	1.63495	0.77229	1.3683	0.724333	0.88143	0.47287	1.42854	0.605691	0.534544	1.07424	1.71456	0.419998	0.607731	0.563363	0.660052	1.20833	1.15185	0.725077	0.858315	0.683048	0.753435	1.1429	1.55228	1.38644	0.539474	1.47471	0.663999	1.15349	1.57991	0.685714	1.31823	0.665012	1.61853	0.703571
		1.03948	0.661467	0.846698	0.632008	1.16043	1.43997	0.9542	0.706669	1.16695	0.414145	0.61701	1.33662	1.6035	0.816315	0.987874	0.878183	0.621433	0.70095	1.39889	0.62462	0.585272	0.899064	0.772737	0.475819	0.485202	1.04718	1.14843	0.516776	0.895057	0.834515	0.935032	0.686458	1.37199	0.609459	1.21738	0.939246	0.917293	1.51761	0.785247	1.55043	0.693071	0.997331	1.46508	0.573729	0.853862	0.822079	0.639544	1.10881
		0.817477	0.736486	0.928747	0.797877	0.860921	1.73909	0.681022	1.43531	0.831238	0.514691	1.36772	1.46959	1.11293	0.744067	0.758052	0.711465	0.658295	0.743992	0.618097	0.575114	0.453762	0.750828	0.923832	0.807871	0.803417	0.429679	0.689467	0.597618	1.48876	1.35582	1.2289	1.29109	0.578227	0.754909	1.44941	0.82397	0.503536	0.972117	1.45179	1.02698	1.43292	0.991538	1.01966	1.22751	0.947885	0.630131	0.694754	0.983242
		0.59741	0.707562	0.929849	0.773734	0.908849	1.43212	1.19638	1.06078	0.894566		1.28653	0.952487	0.716067	0.966159	0.66525	0.829675	0.649433	1.48124	0.693592	1.39958	1.54696	0.712731	0.89263	0.445034	1.04697	0.683569	1.27075	1.18034	1.17044	0.814781	0.749264	0.68269	1.58245	0.872777	0.494555	0.502166	0.826904	0.566119	0.877989	0.89263	1.0763	0.819517	0.58548	0.535393	1.55039	1.44811	0.627182	1.36218
		0.585897	0.939544	0.75753	0.808124	0.602235	0.973636	1.40911	0.597201	0.65198		0.959725	0.705314	1.39216	0.819666	1.48755	0.869828	1.11711	0.630339	0.621761	1.36417	0.573893	0.710333	0.874028	0.90453	1.5861	0.757575	1.36398	1.3315	0.550942	0.847189	0.683673	1.41685	0.515957	0.603412	0.740269	0.846594	1.24474	1.00969	1.21862	0.766749	0.555291	1.35988	1.01051	0.89753	0.527678	1.44922	0.735577	0.784651
		0.736813	0.48553	0.675214	1.3168	0.498964	0.649493	0.523285	0.520902	0.766764		0.720609	0.69876	0.546921	1.06696	0.653618	0.420743	1.09161	0.560355	1.11573	0.490206	0.761924	1.51412	0.629103	0.747984	0.780407	0.906108	1.06245	1.02499	1.21631	1.48632	1.40367	1.49393	1.62776	0.426804	0.507989	0.590306	1.29476	0.744856	0.573387	1.52873	0.736426	1.56281	0.887566	0.590574	0.626065	1.73131	1.50556	0.921866
		0.605706	0.703884	1.0494	0.729233	1.19141	1.18332	0.681171	1.05247	0.491517		0.748341	1.43708	0.546474	0.621299	1.06671	0.93661	1.11556	0.513723	1.28211	1.39797	0.990614	0.643327	0.923653	1.54987	1.56691	0.842275	0.693443	0.87166	1.30777	0.506157	1.46838	1.17199	1.01155	1.4034	0.786573	0.514185	0.549557	0.813053	0.800737	1.22383	0.904366	0.739792	0.749652	0.86594	1.75625	0.667678	0.645546	0.669912
		1.07132	0.583648	1.01689	0.845581	0.622237	1.38674	0.961155	0.871079	1.00509		1.09576	0.600969	0.64915	0.682631	0.768939	0.38269	1.39751	1.02639	1.39877	0.458319	0.643759	0.56585	0.494272	0.53934	1.27136	0.779707	0.946366	0.674663	0.468119	1.00341	0.87726	0.544955	0.944742	0.541499	1.26964	1.50845	0.700518	1.55721	0.615237	0.626214	0.813039	0.669197	1.27593	1.18086	1.46216	1.17114	0.665875	1.46605
		0.62745	1.09089	0.87297	0.843317	0.902936	0.643416	0.862381	0.96808	0.833696		1.39287	1.00189	1.16193	0.829064	1.23969	0.561784	0.452019	1.42627	0.498874	0.971982	0.737439	1.3446	1.51006	1.5129	0.59388	0.882249	0.491874	0.600418	1.04533	0.518757	1.06858	0.441638	0.808556	0.57011	1.15334	1.58466	1.25971	1.23496	1.24467	0.675288	0.657982	0.597529	1.51299	0.944161	0.505919	0.891468	1.08255	0.51204
		0.65265	0.852194	1.13907	0.668348	0.798234	0.823077	1.13319	1.12154	0.78422		0.537434	1.03507	1.12254	0.748028	1.26314	1.22176	0.742771	0.41276	0.694635	0.626974	0.810805	1.36066	1.11849	0.436619	0.615237	0.655093	0.622625	0.825087	0.679741	1.5482	0.530806	0.556572	1.37937	1.61993	1.2846	0.499634	1.05212	0.563095	1.06557	1.38948	0.629803	0.739986	0.781345	0.651965	0.864957	0.84786	0.64778	0.823151
		0.695692	0.747552	0.512427	0.481836	1.23107	1.12031	0.75059	0.845849	0.739673		1.06172	0.886225	0.469325	0.987502	0.419819	1.31555	0.774792	1.47446	0.923161	0.618544	0.738794	0.596665	1.28222	1.09862	1.18265	0.861815	0.963121	0.701143	0.8317	1.08605	0.731601	0.694009	0.834158	0.706416	1.14755	1.60371	0.451528	0.685788	1.30009	0.616905	0.846236	1.0557	0.716082	0.880074	0.772826	0.70439	0.821602	1.63071
		1.07248	0.861323	1.04084	1.02867	0.961036	0.729694	0.889964	0.674588	0.832564		1.01607	0.70646	0.42594	0.636714	1.15753	1.70948	0.950134	0.70859	0.630176	0.920019	1.3893	1.28634	0.737781	0.68266	1.27404	0.833979	0.646216	0.718479	0.783654	0.788345	0.97027	1.04907	1.23274	1.63352	0.431809	0.498695	0.64005	0.856602	0.58688	1.35381	0.680039	1.45352	1.05332	1.53536	0.774494	1.64812	0.74563	1.68322
		0.941615	0.496164	0.629982	0.636595		0.937489	0.852075	0.572031	0.848306		1.11776	0.946202	1.1675	0.948391	0.773198	0.684105	0.563319	0.72055	0.867772	0.825892	0.481225	0.702111	1.39631	1.3868	1.21499	0.793349	0.691552	0.761135	0.757739	0.816107	0.622759	1.02496	0.611365	0.545059	0.578748	0.934764	1.41895	1.061	1.02399	0.498695	0.862753	1.59964	1.44004	0.712239	1.61926	0.761537	0.676271	0.909162
		1.32688	0.830002	1.50772	1.13961		1.18646	0.79043	0.894655	1.00268		0.662182	1.00694	0.775045	0.446494	0.897515	0.521766	0.58621	0.811073	0.651414	0.834411	0.652293	0.684671	0.761269	0.582487	0.43437	0.857794	0.837881	0.85553	0.873447	0.969421	0.696526	0.963836	0.675824	0.992312	0.778277	0.782358	0.511563	0.722233	0.641152	0.72536	0.637995	0.626199	1.40174	1.57447	1.31154	0.805413	1.00272	0.629133
		0.83237	0.964297	0.94507	1.10756		0.772007	0.59114	0.870721	1.09846		0.745198	0.71139	0.741862	1.21171	0.542319	0.622059	0.824521	1.21796	0.719075	0.630846	0.626884	1.08899	0.662539	1.09993	0.608997	0.901506	0.734162	0.411911	0.546697	0.758215	0.640125	0.702454	1.26026	0.720967	0.934853	1.39771	0.647705	1.3255	0.584855	0.65959	0.824745	0.981619	0.648212	1.08513	0.736501	1.38601	0.993727	0.783028
		0.81569	0.700414	0.677075	0.842751		0.999908	0.98984	0.7967	1.17013		0.879211	0.922536	0.749815	1.16642	0.633363	0.73023	0.822764	0.856275	0.682482	0.655018	1.22078	0.820843	1.22902	1.26981	0.707697	1.0105	0.720148	0.817805	1.09146	0.51831	0.760301	0.755132	0.539236	0.874236	0.41413	1.29194	0.712343	1.38909	0.647899	0.774345	1.10425	1.04819	0.675571	1.57456	0.599867	1.43717	0.701635	0.865017
		0.629908	1.19744	1.52225	0.847189		0.793513	0.543957	0.63098	1.0018		0.582338	0.534589	0.686369	1.28767	0.714577		0.907925	0.648093	0.863289	0.673307	0.672726	0.949642	0.695737	1.3495	0.729203	0.576633	0.956895	0.962376	0.619214	1.26941	0.995023	0.863751	1.43778	0.728622	0.651697	0.532548	0.51551	0.552133	1.01377	0.508466	0.581921	0.666799	0.653842	1.40766	0.769073	0.837419	0.667499	1.42408
		1.42075	1.44043	1.02667	1.29531		0.542036	0.672101	0.782462	0.869962		0.645561	0.567325	0.574876	0.976361	0.818758		0.948138	0.968765	0.849304	0.88207	1.27664	0.541112	1.38051	0.466317	0.937861	1.53535	0.390583	1.39097	1.02894	0.730871	0.85337	0.947468	0.508391	1.39351	0.59382	0.681692	0.956434	0.59811	0.507974	0.576157	0.969153	0.684865	0.767881	0.95341	1.17452	0.860341	1.0698	1.64097
		1.15939	1.46466	0.637801	0.59671		0.490444	0.900345	0.422872	0.50924		0.404345	0.811668	0.36093	0.652561	0.3721		0.974127	0.914806	0.953336	0.862798	1.41224	0.612333	1.33643	0.467791	0.804028	0.346528	1.00232	1.44631	0.71346	1.39071	0.56658	0.990436	0.630056	0.616727	0.728667	1.2353	0.790117	0.510923	0.81843	0.863617	0.847502	0.8569	0.771575	0.881966	1.54702	0.832132	0.460613	0.681618
		0.649061	1.20291	0.644637	1.1818		0.901476	0.819398	0.920376	0.689869		0.811847	0.61412	0.9031		0.942449		1.33626	0.869947	0.574682	0.570646	0.490206	0.886866	0.514885	0.733194	1.02606	1.09681	0.443023	0.466481	0.603412	1.41448	0.96668	0.477755	0.994695	0.700175	0.882651	1.23244	0.582874	0.697346	0.69946	0.680605	0.98768	0.548946	0.761969	1.76238	0.623071	0.965295	1.075	0.715128
		0.725762	0.882204	0.673843	0.834768		1.08733	0.909802	0.878272			0.756369	0.827887	0.780913		0.679756		1.37085	0.548082	0.482759	0.421949	0.716618	0.728101	1.31075	0.664014	0.657148	0.748981	0.997123	0.82263	0.534634	1.24372	0.986131	1.01724	0.766526	0.639722	0.990346	1.34127	0.944683	0.975259	0.892228	1.47567	1.0116	0.577527	1.05208	0.70865	0.676822	0.695529	0.539265	0.751335
		0.735354	0.730573	0.929074	0.799724		0.494987	0.60295	0.64285			0.832102	0.786364	0.856155		1.03172		1.07382	1.00887	1.43979	0.606793	1.11529	0.755147	0.693458	0.938115	1.15997	0.746509	1.50501	0.757754	1.01988	0.904887	1.0082	0.937668	0.911321	1.46106	0.75619	0.617933	0.834843	0.706505	0.728816	0.709677	0.999029	0.658995	0.620405	1.29823	0.969793	0.981514	1.17939	0.723335
		0.684135	1.44981	0.886836	0.761909		0.678014	1.12489	0.631605			0.543748	0.826964	0.786156		0.573059		0.556289	1.3921	0.703571	0.894596	1.18725	0.718777	0.984791	0.870498	0.805309		0.83033		1.61948	1.03874	0.694858	1.54763	0.808764	1.5296	0.494734	0.43093	0.744022	0.943774	0.701516	0.652873	1.31206	0.612586	0.581444	0.567563	0.698492	0.743009	0.802896	1.535
		0.737603	0.968334	0.990361	1.11189		0.880611	1.16185	0.983108			0.817879	0.541604	0.812815		1.26177		0.577974	1.50775	1.04288	1.36645	0.916549	0.849453	1.03701	0.64282	0.928076		1.21801		0.589516	0.532653	1.76001	1.01803	0.998836	0.459481	0.951712	0.721458	0.574355	0.514289	0.877334	0.977538	1.02648	0.745556	0.748252	0.679414	0.899659	0.952844	1.02319	0.602012
		0.559208	0.620599	0.558761	0.708962		0.953991	0.921344	1.14125			0.623876	0.968393	0.895489		1.37126			0.545446	0.565314	1.19908	0.789194	0.733418	0.985029	0.882889	0.435889		0.870379		0.717675	0.681588	1.12607	1.5486	0.952621	0.763324	1.03223	0.757679	0.720013	0.646037	0.937176	0.942344	0.700399	1.07764	1.09564	1.53097	0.700011	1.13487	1.47132	0.691716
		0.698075	0.51758	1.09426	0.727594		0.692371		0.91637			0.404687	0.533397	0.985863		1.02138			0.532385		0.69596	0.701516	0.474359	0.511936	0.743709	0.8569		1.20081		0.65971	0.703452	0.43373	0.658727	0.975572	0.603725	0.670239	0.603069	0.640512	0.717482	0.683316	0.609086	0.678326	0.866789	0.699937	1.13602	0.796417	0.775581	1.11238	0.878377
		0.950238	0.669286	0.678237	0.597484		0.920078		0.612288			1.20933	1.05145	1.18901		0.476489					1.36291	0.732316	0.974008	0.919453	0.719388	0.563229					0.489193	0.541589	0.908059	1.03092	0.974082	1.39466	0.830524	1.11526	0.662063	0.897932	0.627003	0.549646	0.752705	0.602518	0.744484	0.950357	1.21777	0.742026	0.649969
		0.779915	0.697241	0.738109	1.05254		1.21376		0.586269			1.03048	1.21554	1.3103		0.45677						0.906853	1.52984	0.699297	1.00201	0.905364					0.620525	1.27346		0.985789	0.734222	0.966055	0.670239	0.901819	1.06519	0.722039	1.11133	0.453806	0.620093	0.947438	0.579657	0.687531	0.803134		0.775775
		0.7995	0.812145	0.639261	1.0404		0.965057					0.485738	0.999655	1.11873		0.639171						0.914047	0.444319	0.775894	1.04434	0.593225					0.739628	1.36613		0.648301	0.4589	0.581131	0.650476	0.618767	0.892436	0.567712	1.37311	0.648539	1.03465	0.662271	1.05245	0.898155	1.6605		0.651727
		0.814617	0.876232	0.917249	0.512219		0.652233					0.497981	0.5128	0.496878								1.01894	1.22048	0.910323	0.605631	1.69643					1.01014	0.704226		0.966189	0.802941	1.52206	1.13873	0.488851	0.618231	0.953693	0.948436		0.533963	1.02144	0.555216	0.638025	0.4778		0.90861
		0.624725	0.807036	0.761403	0.521631							0.67925	0.521125									0.581042	0.674052	0.716111	0.685073	0.657773					1.06736	0.803939		1.6232	0.617993	0.629669	0.49101	0.674529	0.802375	1.46161	0.740835		1.15139	1.36814	0.703928	0.838298	1.04422		0.745481
		0.56591	0.630265	0.693175	0.512904																	0.937355	0.615074	0.734118	1.47669	1.05878					0.709588			0.98144	0.917234	0.723588	0.742994	0.953619	0.977121	0.978372	0.597425		1.10772	0.573744	0.708203	0.762118	0.484413		0.960902
		0.785873	1.03452	0.80026	0.796417																	1.44137	1.05062	0.41553	0.542512	0.70929					1.56345			1.46719	1.0284		0.962048	1.28448	1.38307	0.718524			0.698984	1.43724	0.792411	0.753271	0.660246		0.764709
		0.572567	0.905051	0.524029	1.00499																	1.166	0.728875	0.988231	0.780377	0.516032					1.08805			0.861457	0.545982		0.870751	1.45851	1.02899				1.11398	1.04787	0.580833	0.994502			0.925559
		0.915298	0.557897	0.798666	0.657193																	0.891691		0.625812	1.38005	0.718792					0.611082				1.07378		1.1404	1.03101	0.668512				1.33343	0.676658	0.778322	0.663746			0.501778
		0.727684	0.960321	1.08625	0.892719																	0.763637		0.518012	0.616742						0.839534				0.930891		1.45295	0.76042					0.984999	0.638978	0.631233	0.590306			0.941093
		0.626184	0.537061	0.627837	1.15033																	0.461998		0.867921							0.82683				0.909906		1.00511	0.67788					0.485798		0.803164	1.09788			1.09989
		0.660767	0.715009	0.655524	0.961974																	0.529972		1.11332							0.63095				0.881445		1.24745	0.65761					1.03555		0.605095	1.02101			0.614388
		0.731884	0.768179	0.784547																		1.35966		0.818996											1.5273			0.649567					0.734773		1.01103	0.933364			0.593061
		0.971461	0.549378	0.8387																				0.59385											1.03117								0.69398		1.04008	0.972191			0.591006
		0.769281	0.685565	0.935419																				1.50936											0.514855										0.630608	0.870662			0.987993
		1.0127	0.7918	0.963344																				1.18621											1.8614										1.06005	1.34858			1.00807
		0.968006	0.523225	1.0694																				0.902117											0.922327										0.514989	0.431392			0.492053
		1.00956	0.555827	1.04889																				0.447																					0.809136	0.416438			1.10147
		0.60298	1.08365																					0.634763																					1.0868	0.710571			0.415589
			0.600255																					0.641286																					0.789551	0.482268			1.02639
			0.832579																					0.902579																					0.793647	0.687382			1.50143
			0.8989																																										1.02368				1.06262
			1.07978																																										1.48572				0.650014
			1.0859																																										0.984493
																																													0.784815
																																													0.625618
	Site 10	0.759414	2.25327	2.48446	2.46745	2.40584	2.27336	2.53211	2.77694	0.615472	1.6164	1.74893	1.49305	1.6437	1.43987	1.39486	2.63004	2.66696	0.902565	1.52858	2.60157	2.41318	2.52943	0.602373	0.634555	0.582345	2.33175	2.58876	2.86131	2.86426	2.73448	2.56742	2.72092	2.55818	0.675262	2.57119	2.50035	2.40214	2.48656	2.39369	0.792287	0.729476	0.944076	2.54679	2.42431	0.739103	0.895494	1.0446	0.987634
		0.95565	0.983061	0.890568	0.969017	0.933745	1.76791	0.667626	0.688021	1.64809	1.89568	0.640088	1.97775	2.37261	2.30644	1.47294	1.4607	1.71924	2.17369	2.25224	0.759315	2.32828	1.41874	2.1611	2.28339	2.39616	1.43905	0.615063	0.630688	1.41904	0.629982	1.45912	0.574412	0.652565	2.40091	0.611096	0.650674	0.817764	0.692552	0.619071	2.63383	2.60988	2.54204	0.87418	0.810085	2.43726	2.5882	0.790734	0.800403
		2.11856	1.92437	2.40855	1.6382	0.735136	0.70798	0.701685	1.65694	1.97679	1.36252	1.84258	2.06876	1.83198	1.55778	2.32927	1.35902	1.90247	1.59791	1.15365	1.41822	1.01198	1.31134	1.30253	1.84547	1.627	1.5096	0.76489	1.32842	1.41866	1.35131	2.41737	1.45051	1.37593	1.55452	1.64212	1.42608	2.43791	0.80866	1.05818	0.81823	1.18627	1.25622	1.0542	1.15608	0.490599	1.24105	2.55266	0.802562
		1.00659	0.886898	2.18702	1.72655	1.69156	0.775744	1.68808	0.670124	0.862578	2.35282	1.94828	1.70461	1.6752	2.16803	1.334	1.53492	1.48368	0.70558	1.48827	0.632551	1.55944	1.59368	1.96065	1.494	0.426278	1.394	0.603093	0.562005	2.43196	2.43364	1.68221	1.2665	0.494071	0.45894	1.91476	0.798102	1.45938	1.38921	1.0945	1.53012	1.27855	0.424754	0.438304	1.01194	0.971699	0.92879	0.910342	2.51541
		0.870751	0.843933	1.47574	0.84022	0.856198	0.645762	0.669192	1.584	1.87243	1.84242	2.21316	1.82478	2.33956	2.14148	1.3149	2.21377	2.15184	1.55711	0.575697	2.0659	2.14933	2.0302	1.48231	1.26411	1.51033	2.29131	1.00254	1.328	1.76153	1.30162	2.26159	2.42786	2.54001	0.480041	0.451967	1.71474	0.427026	1.47353	0.501778	0.409171	1.03205	0.897046	1.58394	0.382198	0.454959	1.99421	1.16685	1.00391
		0.636122	0.951896	1.64754	2.05632	1.55466	1.86287	1.77992	2.28502	1.24256	1.98615	1.98824	2.52823	1.19557	1.14853	1.84927	1.68314	1.78713	2.14469	1.96559	1.88444	2.42643	1.78987	1.33106	0.551716	2.1234	1.91408	1.35863	2.24389	1.63968	1.56128	1.53826	1.33312	1.08831	2.54182	1.77518	2.46906	2.55833	1.61763	2.39779	2.62052	2.43491	2.29385	1.28434	2.34071	1.53462	2.18575	0.469992	0.549711
		2.42886	2.03166	1.53564	1.58337	1.72835	2.21481	2.30404	1.62614	1.16916	1.35703	1.94386	1.42103	1.60891	1.26404	1.79477	1.29143	1.2768	1.99298	1.09186	1.08456	1.49932	1.60767	0.667993	2.14576	1.29781	2.28873	1.60009	1.54368	1.95967	1.90207	2.12075	2.23388	1.2572	1.45555	2.49221	2.47173	1.48889	1.36376	1.31401	1.89489	2.37617	2.04991	2.56017	1.54806	1.54426	1.47691	1.24596	0.971854
		1.06299	1.55824	1.27984	0.676504	0.674683	1.59085	2.06663	1.37655	1.69526	1.29796	1.36691	1.23927	2.43936	1.73511	2.12184	2.174	2.05742	1.40127	1.51095	0.934676	1.56702	2.23858	1.88445	1.79864	2.11204	1.70959	2.20662	2.26677	1.9929	2.17609	2.04188	1.38317	2.20825	2.13927	1.56018	1.83333	1.86842	2.28233	1.47987	2.10272	1.54086	0.568893	1.3086	1.32236	2.45324	1.41798	1.68643	1.77763
		2.24575	2.59197	2.01648	1.95427	2.39417	1.9408	1.45257	2.40924	2.45435	1.36942	1.30363	1.73068	1.79296	0.738044	0.936172	1.12555	2.47866	1.47852	1.39699	2.37985	0.7193	1.55126	2.18432	2.46962	2.37779	2.4906	1.57726	1.40673	2.11095	1.65628	0.764114	2.32279	1.56102	1.36403	2.51564	1.04586	1.92645	1.40787	1.38992	1.58251	1.82016	2.13584	1.21857	1.18932	1.53716	2.02782	2.21834	1.61884
		2.12148	2.33951	1.58116	2.48155	1.56347	1.47291	1.45533	1.5163	1.27006	2.46362	2.61238	1.06819	1.77597	1.44933	0.670463	1.41635	2.37769	2.53574	2.3819	2.49238	1.771	1.5521	2.3546	2.0894	2.34179	2.21734	1.64071	1.73303	0.744015	1.29985	1.52511	2.04408	1.60134	1.76056	2.16192	1.58727	1.29765	2.36155	2.13006	1.3729	0.712934	1.407	1.32952	1.95874	2.09107	1.35181	1.5941	1.40101
		1.59567	0.870426	2.61937	1.42717	1.42882	2.20325	2.49781	1.38527	2.0285	2.35184	1.42827	1.14964	0.836833	1.27785	1.28749	2.16376	0.792724	1.28729	1.52382	1.50957	1.4845	1.54721	1.89041	1.73974	0.789817	0.845415	2.04827	1.56359	1.78442	2.22942	2.09306	1.25185	2.03207	1.82109	1.37754	1.9664	1.98055	0.866008	2.06288	1.37971	1.02796	1.41983	0.784227	2.03509	1.50107	1.39373	1.3941	1.13217
		1.71393	1.62521	2.01438	2.36548	2.22391	2.46615	1.6729	0.762702	1.54806	1.21237	1.88581	1.42252	1.34776	1.74588	1.0696	2.31662	1.42556	1.54908	0.805837	2.13203	1.42221	1.85644	1.17632	2.07927	1.83795	0.813897	1.27326	2.08895	2.07997	0.670166	1.35137	1.49448	1.1687	2.22113	1.79683	0.970443	2.2884	1.61738	0.972955	1.79275	1.20976	0.801532	1.32275	1.32341	0.888789	0.813106	0.92313	2.52475
		1.55656	2.20877	2.21216	1.39833	0.513662	1.34495	1.24108	1.74294	1.78162	1.83574	1.79762	1.81449	1.14559	1.37775	1.48626	1.24574	1.92415	0.860277	1.54055	1.44285	2.10112	1.26548	2.25412	0.734713	1.17989	1.72916	1.70326	2.31039	1.96944	1.78725	1.83637	2.07112	1.65247	2.20583	1.93187	1.33532	2.36316	2.11203	1.18038	2.04341	2.0129	1.41216	2.22278	1.14441	1.81014	2.45229	1.58103	1.37569
		1.62113	1.88354	1.70319	1.5981	2.37865	1.60487	1.99144	1.39226	1.11549	0.725087	0.856001	1.36097	1.96391	0.751538	2.03629	1.89696	1.70582	1.46224	1.91271	1.19903	0.4422	0.64476	2.05715	1.61598	1.51809	1.28465	1.378	0.78722	0.404753	2.33325	2.15184	2.2683	2.42827	1.68209	1.18565	1.69811	1.31209	1.45245	1.46602	0.721205	0.618351	1.12139	0.775434	1.06936	2.11771	2.05259	1.1392	1.81014
		2.49946	1.97446	2.2886	1.9936	0.832373	0.726145	0.809846	2.03173	0.707712	1.35942	1.39249	0.71172	1.99365	1.85486	2.13438	1.54721	2.07043	2.13711	2.15712	1.58352	2.12888	2.16995	1.17072	2.16394	1.69542	1.50149	1.88184	1.99705	1.89023	0.450527	0.509089	1.91436	1.88534	1.31229	2.18247	0.821871	1.58254	1.51911	1.9292	0.736548	0.395833	2.11852	2.29142	0.834335	0.755095	2.2994	2.20233	2.18856
		1.52193	2.24026	1.37188	1.835	1.63808	1.96903	1.45398	1.82136	1.41446	1.46864	2.00972	1.54498	2.08814	0.648571	0.743196	1.23051	2.25411	1.69667	1.61431	1.70535	2.13074	1.75356	0.554821	1.0899	1.86062	1.75674	0.771171	2.1413	2.08528	2.1169	2.41081	2.30204	0.643108	2.11469	2.0407	2.24363	1.48108	1.73196	1.09496	0.724522	1.94487	1.88095	2.35843	1.49739	1.1261	2.10344	1.78887	0.832034
		0.747501	2.40899	1.12822	2.08212	1.90292	1.52824	1.58013	0.618436	2.01087	1.96598	2.09495	2.04687	1.81147	1.53063	0.640032	2.11124	0.632777	2.21602	2.26435	2.12335	0.519972	1.86994	0.469723	1.99775	2.02381	2.04083	2.0505	1.93796	1.08854	2.13269	2.14267	2.28973	2.00216	2.09299	2.29562	2.14131	0.772667	1.43456	2.1238	1.82658	2.5077	0.809436	2.22926	1.70228	2.16393	0.872811	2.21937	1.1545
		1.63735	0.779428	1.05396	1.96753	1.42591	1.84657	2.1321	1.83758	0.736633	1.69227	2.09687	1.93719	0.781348	1.52353	1.11396	0.678791	0.558773	2.08796	2.13141	1.51231	1.91884	2.23149	1.94707	0.645437	2.04298	2.13889	1.79253	1.13935	1.876	1.16319	1.86882	2.11441	2.44471	2.35759	0.825598	0.70016	2.25827	2.11959	2.00389	0.419165	1.09608	2.26727	0.628528	2.20863	0.805611	0.873319	1.26428	2.26435
		1.89473	1.92407	1.87171	2.06823	1.77542	1.20609	1.96656	0.764848	0.627611	0.923257	2.006	1.03459	1.79662	1.66532	1.72736	2.1488	2.15855	0.588202	0.621965	1.95408	1.75364	0.805992	1.93164	1.88031	2.12042	2.20342	2.06467	1.8655	0.35291	2.08694	0.905699	1.12733	2.53137	0.442962	1.62345	2.27238	0.437274	0.810325	1.11855	2.20164	2.05797	0.400081	0.782407	0.863721	0.432785	0.597066	1.26685	1.00419
		1.95939	1.92961	1.77717	2.08683	1.55884	2.1664	0.645452	1.70566	1.85292	1.62685	1.73072	0.582147	1.60892	1.44043	1.99792	2.0363	1.89199	1.93761	1.20343	0.648797	1.92136	2.23919	1.47781	1.45216	2.13512	1.99314	1.99448	1.97744	1.93763	0.421677	1.12366	1.93343	2.18554	1.38362	2.27244	2.21083	2.38599	1.92177	0.631492	2.03342	0.457768	2.21815	2.18353	2.11155	2.2378	0.837369	2.1519	1.71722
		0.837793	1.1316	2.00962	0.633031	2.18151	0.781814	1.94224	0.484586	1.5891	1.64218	1.30808	1.90086	1.72527	1.04553	1.71128	0.628062	1.01752	0.518137	0.664337	0.648656	0.95143	1.86838	1.3841	1.37949	0.404203	1.94522	1.92666	1.55757	1.29679	0.391471	0.992391	1.45802	0.418671	2.30225	0.733993	1.9825	2.06982	0.444783	1.80785	0.625762	0.484629	0.770254	2.11555	2.27988	0.629996	2.02092	1.86571	2.10391
		2.24479	1.67557	1.30826	1.96361	2.00967	1.85487	0.773317	1.88252	1.84316	1.6744	1.28397	0.669616	1.16818	0.771679	1.11441	2.05149	1.94049	1.08377	1.64706	0.411514	1.33425	1.94934	0.708107	1.50682	2.03089	1.96104	1.15419	0.608372	1.86575	2.00871	1.98665	0.674104	2.09938	0.544828	2.49713	0.928014	0.589628	1.31518	1.80872	1.25356	2.17688	0.607003	1.95209	1.13191	0.836508	1.77165	1.16556	2.16556
		0.847701	1.17676	1.01324	0.607017	1.93177	1.85285	1.71564	1.07496	0.934761	0.489272	0.704733	0.481326	1.41597	1.38955	0.601908	0.974395	1.25484	1.89572	1.67838	1.22586	1.62572	1.37531	0.621033	0.669799	1.89058	1.63124	1.92893	1.26931	1.38228	1.50387	2.02034	1.90797	1.58263	1.10707	2.23844	0.574116	1.88725	2.23423	1.82721	2.13434	1.89308	2.05114	1.73919	2.17606	2.05784	1.74802	0.681613	1.01389
		2.06837	1.01982	1.05334	1.76174	0.53818	1.71904	1.96515	2.12416	1.60435	1.0896	1.6909	1.58272	0.722814	1.60618	1.56711	0.891499	0.659482	1.61215	1.41738	2.26622	0.663434	1.51537	1.75538	0.728728	1.58272	1.2707	1.73607	0.746795	0.944062	1.32229	1.37021	1.41562	1.39239	2.05682	2.17319	1.80001	1.99614	2.03478	2.06438	2.00992	2.02552	1.93695	0.610532	2.10741	1.94647	1.21312	2.05118	0.640074
		1.94749	1.36728	1.53499	0.796789	0.794136	1.04116	1.72503	1.36489	0.752921	0.486718	0.785709	0.692383	0.431684	1.72513	1.51255	1.65129	1.57825	1.4008	0.737818	2.35206	1.72112	1.71127	0.711043	1.73691	1.89161	1.07293	1.99328	1.04665	0.661373	1.81319	1.40427	1.03234	1.7172	2.21522	0.580397	1.46067	0.651309	0.59979	1.62789	0.767403	1.58583	2.09534	1.20647	0.627004	1.21597	0.633934	1.68823	1.82712
		1.72773	0.904682	0.733118	1.10182	1.62638	1.80067	1.9676	0.977952	1.17484	1.24672	1.76478	1.79893	0.782322	0.616785	0.713654	1.09523	1.36976	0.751509	1.72983	0.565082	0.762166	1.48779	0.717013	0.725778	1.33584	0.965672	1.56123	1.96377	0.833008	0.42618	0.65368	1.64393	0.783931	1.70041	1.98331	1.92482	1.68784	1.9469	0.647244	1.75701	1.29411	1.58099	1.02004	0.863044	1.43188	1.75436	1.63901	1.87669
		2.07183	1.70393	0.757325	1.43535	1.81078	1.27344	1.79099	1.06723	1.32571	1.34478	0.845753	1.14178	1.55365	0.715362	1.60697	1.84067	1.36971	1.71954	1.74475	2.03767	0.68534	0.732074	1.58033	0.679708	1.12189	1.83531	1.3208	0.714077	1.82921	0.763662	0.86183	0.649347	0.65097	2.03545	2.05462	1.37305	1.42214	0.879855	1.42477	1.50073	0.438502	1.34163	1.29291	0.770155	1.7571	0.74345	1.38011	1.53112
		1.41967	0.845471	0.952235	0.879403	1.44926	0.684154	0.889523	1.44556	1.63767	0.867871	0.901111	1.37781	1.61443	0.596304	1.88908	1.35281	0.902339	1.70294	0.898627	1.9018	0.922058	0.644675	0.753133	1.82095	1.49126	0.779485	1.22633	0.632254	0.622543	0.717606	1.66452	0.724169	1.95881	1.10747	1.5857	1.40184	0.806416	0.605634	0.386461	1.8356	0.983823	1.43449	0.874307	2.01482	0.907646	1.5356	0.799034	0.624562
		1.30887	1.6335	1.62895	1.74561	0.853008	1.50497	1.4407	1.61292	1.52401	1.5645	0.845979	1.55133	0.72136	0.410639	0.945304	1.36424	1.81598	0.699384	1.30341	1.91517	1.35284	1.66885	0.842041	0.705665	0.77295	1.87202	0.639707	1.82811	0.87092	1.84584	0.683773	1.69872	0.700358	1.3185	0.645437	0.796535	1.10064	1.79158	0.759202	1.76132	0.908719	0.548596	1.59603	2.05006	0.599141	1.76595	0.731495	1.24507
		0.660046	1.03169	0.932248	1.37696	1.49335	0.776577	1.35693	0.675234	0.845598	1.63674	1.26764	1.63541	0.376976	1.36887	0.693244	0.739851	1.47074	0.691084	1.3582	1.53146	1.29292	0.782096	0.595006	1.72925	0.430188	1.44621	1.8123	1.6968	0.633341	1.71272	1.40849	0.692863	1.29522	1.64655	1.95297	1.65144	1.62905	1.78975	1.35289	0.86852	0.597744	1.53756	0.642008	2.18311	1.73058	1.30904	0.499957	0.554722
		0.90608	0.76019	0.62116	0.868789	0.871979	0.794842	0.596939	1.72987	0.548709	0.531955	1.51706	0.76434	1.42783	0.979335	0.647696	1.73892	1.85759	1.71302	1.02137	1.33966	1.63615	0.966956	0.929891	1.03342	1.57677	1.18566	0.634922	1.42664	1.67899	0.783564	1.79783	1.64148	1.51784	1.66013	1.32252	0.668021	1.751	1.02183	1.10484	1.28198	0.603672	1.44079	1.66309	1.12682	1.63937	1.1937	1.54025	1.65804
		1.41108	0.652622	0.895352	1.04538	0.994212	0.807503	0.675643	0.560509	0.739343	0.640384	1.54274	0.834956	1.40413	1.52158	0.560933	0.735165	0.886009	1.31327	0.664704	1.33486	0.480945	1.3983	1.43058	1.3621	0.810325	1.46069	0.686356	1.01667	1.66971	1.48156	1.19341	1.37823	0.617222	1.05946	1.13124	0.679426	1.51485	1.43602	0.661359	1.38036	1.21211	1.65606	1.56541	0.900024	0.776718	1.82729	0.823269	0.9433
		0.789591	0.71069	1.66635	1.53037	1.68528	1.58349	0.854448	1.64045	0.904301	0.578505	0.553649	1.68693	1.37929	1.4207	1.50787	0.362565	1.39307	0.937443	0.50923	0.958191	0.670011	1.70861	1.57618	1.20929	1.85048	0.495243	0.607991	1.7536	0.778299	1.04995	1.41274	0.466576	1.83315	0.748503	1.87332	0.641443	1.81073	1.52364	1.39908	0.616319	1.23651	0.658169	1.28373	0.875408	1.34361	0.545279	1.66844	0.923046
		0.944091	1.26972	0.685918	0.760585	0.466152	0.595669	1.44577	0.365373	0.949002	1.0092	1.29385	0.567877	0.507452	1.25659	0.989399	0.968961	1.46794	0.590517	1.45283	1.80692	1.41348	1.84224	1.7192	0.502766	0.644407	1.18044	0.832203	0.493224	1.42113	1.78589	1.5715	1.66441	1.79341	1.63546	0.76537	1.53911	0.667132	0.835873	0.553861	1.36927	0.402763	1.43499	1.3265	1.72963	1.22808	1.57043	1.77624	0.59948
		1.10116	0.953646	0.985306	1.69955	0.527551	0.814334	1.75737	1.10712	0.643405	0.983061	1.96245	0.54854	1.60055	0.528666	1.33908	1.90602	0.764283	1.40431	1.74727	0.7075	1.10528	1.56814	0.45407	1.94029	0.720203	0.6874	1.72788	0.623037	1.09955	0.524545	0.679764	1.33418	0.501693	0.637082	0.741474	1.77348	0.701925	0.577376	1.72343	0.536994	0.539267	1.38949	0.649347	0.837934	0.877469	1.28674	0.965601	0.580933
		1.63012	1.45232	0.624985	1.24304	0.771679	1.75278	0.695714	1.31549	1.33803	1.25495	1.89991	0.700894	0.775236	1.2666	1.60052	0.881873	0.883863	1.59474	0.789295	1.79049	0.448777	0.55475	0.56082	0.628754	1.41218	0.635924	1.69844	1.32212	1.07553	0.66572	0.887011	0.497812	0.638592	1.98512	2.0058	1.40088	1.56114	1.6093	0.771242	1.27181	1.80469	1.37551	1.58167	0.613256	0.630476	0.49115	1.33189	0.909848
		0.650815	0.430724	1.60621	0.66253	0.744551	1.21876	1.20624	1.50875	1.30474	0.872642	0.772329	0.786514	1.22439	1.8922	1.52874	1.52809	1.68681	1.74047	0.586184	0.659877	2.18273	1.06289	1.18995	1.5562	1.21552	2.04464	0.987649	2.05162	0.542753	0.87363	1.29061	0.684084	1.24881	1.45349	0.822125	1.536	1.44454	1.41672	1.15485	2.12313	1.63948	0.567468	0.464924	1.76667	0.683575	2.27367	1.28569	1.76027
		0.908776	0.598704	1.5238	1.19406	1.09931	0.680287	1.55064	1.18108	1.32183	1.48466	1.45115	0.923088	2.07761	1.64445	0.435848	1.26111	1.62915	1.32479	1.19252	1.59255	0.934111	1.89282	1.89085	1.7318	0.979194	2.02714	0.963978	2.27367	1.59771	2.26023	2.17574	1.25787	2.26667	1.29994	0.93596	1.67981	0.641217	1.33016	1.40743	2.06951	1.14664	0.5695	0.523373	0.606523	0.451784	0.576247	1.89573	0.888352
		1.46338	1.41706	0.61255	0.653229	0.755927	1.00525	1.24208	1.30729	0.550657	1.23735	1.57589	1.34208	1.26368	1.79485	1.34207	1.42725	1.39339	0.585775	2.07441	1.36748	1.23343	1.59872	1.59258	1.18665	0.940407	1.59644	1.39713	1.42554	1.3324	2.11874	1.57591	2.39553	0.849607	1.78022	1.4362	0.711607	1.79052	0.711805	1.37133	1.51702	1.42725	1.68923	0.559465	1.4408	1.93518	1.97589	1.55186	1.79445
		0.971939	2.0643	0.435382	0.541116	0.624675	1.61084	0.574356	0.656362	2.12576	0.542315	0.746696	1.61639	1.42791	0.511418	2.1719	0.471742	1.80307	1.64683	1.9292	1.19272	1.64068	1.22685	1.92969	2.32035	0.634894	1.56778	1.14736	0.518701	0.50494	1.21372	1.45709	0.902861	1.36995	0.475821	1.49184	0.592902	1.2908	0.661232	1.71611	1.40828	1.19361	1.71186	1.21951	1.27189	0.518956	1.38436	1.35947	1.37232
		0.654146	0.561554	1.30169	1.39024	1.43527	1.35086	2.23021	2.03919	1.76719	1.11944	1.57952	1.63083	0.88869	1.34286	1.38852	2.04346	1.99009	2.21786	1.54244	1.00834	0.857257	0.973816	2.12844	0.931246	1.16496	1.13995	1.80181	0.70136	1.98501	1.60687	1.79333	1.6933	1.16606	0.584561	1.82438	1.59455	0.569486	0.489696	0.500719	0.965432	1.01688	0.630391	0.606918	0.953533	1.24812	1.25994	0.448255	1.68827
		1.01006	1.35095	0.772766	1.24884	0.627102	0.585732	1.13986	2.0777	1.33081	2.16052	1.07896	1.2225	0.679595	0.683886	1.64127	1.98751	0.536881	0.53156	1.39926	0.968537	0.708558	1.19536	0.964952	1.33538	2.24506	1.62383	1.42399	0.89826	0.572648	1.09564	1.10489	1.45406	0.764664	1.8526	0.644449	0.622826	2.19671	1.95772	0.690915	1.61698	0.565718	1.35326	1.56882	0.707232	1.80698	0.627483	0.787107	0.485998
		0.645141	0.813417	1.95987	0.759484	1.99444	1.1991	1.20144	1.256	1.56807	1.4206	0.739413	0.49633	1.49423	1.01218	0.689814	1.29462	1.58421	1.34004	0.929891	1.65903	1.6789	0.900236	1.334	0.636432	2.37539	0.935735	0.61869	1.35096	1.2431	1.41823	0.692228	1.57728	1.77715	0.846092	0.535413	1.23292	1.81181	1.26668	1.22188	1.20513	1.29035	0.660103	2.07634	1.78802	2.22421	1.10764	1.52874	1.80788
		0.457895	1.62678	0.698537	2.3617	1.17134	2.34663	0.86948	1.52114	0.869452	1.56915	0.864865	2.2108	1.13323	0.456879	0.980972	0.533974	1.25919	1.71035	0.653553	0.793924	1.03203	0.978163	0.644887	0.938699	0.675671	1.6518	2.04668	1.25244	2.27868	0.570418	1.77258	0.991389	0.781277	2.3693	2.18384	2.23245	1.1736	2.27	0.608767	1.60082	0.465334	0.419814	1.98419	1.71895	0.581272	1.7019	2.0908	1.7063
		1.56215	0.685114	1.26689	0.500988	1.37817	1.63989	1.53036	1.06251	1.58936	0.726301	1.64504	0.549853	0.567185	1.56601	1.71433	2.28152	1.56165	0.628796	1.65327	0.515328	1.5474	0.66222	0.987169	1.80867	0.525265	0.711523	2.12906	1.75353	0.797185	1.30447	0.708982	1.16117	1.05818	1.29301	1.99802	1.68932	1.78032	1.70362	0.735842	0.58281	0.711551	2.23897	0.504121	0.650985	1.32791	0.59334	1.98931	1.06157
		0.624618	1.07037	0.915706	1.13735	1.50356	1.31716	0.959363	0.844765	1.60524	0.650815	0.746767	0.444755	0.86406	0.634273	1.0515	1.28392	0.870595	0.871612	0.800205	1.52765	0.863002	0.615867	1.72267	1.14363	1.71982	1.28167	1.33507	1.40424	1.41537	1.7582	1.1925	0.746414	1.0408	0.725073	1.15766	2.11946	1.4915	1.44146	2.08395	0.886051	0.639806	2.04686	0.969017	0.471798	1.36916	1.65146	0.651521	0.544644
		0.618196	0.758906	0.934902	0.444867	0.964853	0.921916	1.72682	1.46968	1.07773	1.51629	0.618168	1.3061	0.729236	1.54567	1.54422	1.45799	0.770663	1.6	0.900208	0.792033	0.940816	1.65463	1.7226	0.648091	1.17194	1.5389	0.53746	0.773161	1.72178	0.961522	1.89813	0.73604	1.12834	1.5283	1.33342	1.59579	1.19892	1.59441	2.03442	0.793345	1.89631	1.2743	1.21984	1.25365	1.6982	0.643066	1.71653	1.30174
		0.614018	0.951981	0.634626	0.898839	0.929933	1.63646	0.637646	1.00529	0.595754	1.05626	1.83193	1.61526	0.561215	0.925191	0.687358	1.51401	1.08776	1.00131	1.11462	0.439885	1.79471	0.488595	1.08613	1.53991	1.59097	0.898712	1.72929	0.909439	1.2252	1.04675	0.819472	1.14228	0.647018	1.21595	1.68791	1.43939	0.488623	1.18287	1.53763	1.00404	1.60617	1.59262	0.507198	2.11949	1.17959	0.806825	1.24482	2.10675
		1.27684	1.58769	1.57773	1.03358	1.56631	1.02071	1.46773	1.61141	0.916793	0.845358	0.869678	1.01648	0.77957	1.68328	0.794108	0.847588	0.769407	1.63663	0.754262	1.01114	1.17321	2.05217	0.797481	0.893899	0.871005	1.06241	0.955142	1.60582	1.73834	1.83718	1.78318	1.67385	1.89411	1.75066	0.586452	1.75013	1.74637	0.604053	1.35486	0.620285	1.93863	0.656743	0.959955	1.97685	0.606213	0.889297	0.569571	0.588005
		1.3303	0.980718	1.57172	0.625197	1.12992	0.948283	0.886361	1.61796	0.751524	0.589473	2.01766	0.908394	1.96876	1.72884	1.85779	0.752258	0.918077	0.762928	0.736477	2.24245	0.658635	0.571321	0.961734	1.00662	1.17463	1.15752	1.19331	1.09982	0.505391	1.12788	0.588146	0.918585	1.92815	0.602599	1.65125	1.29782	0.812838	0.927718	1.49009	1.56027	1.09509	1.15026	1.25824	1.10463	1.74708	1.1925	1.17329	1.44381
		1.94745	0.626481	0.857963	0.814179	0.92728	0.883313	1.54892	0.968791	0.805428	1.49221	0.887688	0.903722	1.48857	0.651295	0.741446	1.14792	1.59557	0.842592	0.532971	1.25309	0.630603	0.95143	1.75141	1.54961	0.554355	0.666087	0.946434	1.77981	1.46141	0.705114	0.621753	1.20057	0.6285	0.890398	1.25343	0.588358	0.970612	0.775631	1.11708	1.12625	0.469201	1.6282	1.59987	0.529443	0.669969	1.1469	1.16801	1.3346
		1.21137	1.81601	0.907689	1.05997	1.54611	0.685622	0.916666	1.59001	0.604561	0.743859	1.59208	0.750818	1.04188	0.582556	0.545364	1.71437	1.55187	1.47013	1.69893	1.56103	0.679524	0.766979	1.86476	1.85601	0.885825	1.69388	1.66936	0.610828	0.769661	0.575555	0.601089	2.10181	0.562358	0.839218	1.74304	1.65283	0.985588	1.02741	0.631393	0.943357	1.57217	0.611492	1.68452	1.55625	0.833163	1.78088	0.705806	1.05845
		0.754234	0.834659	0.889325	0.968453	1.00056	1.92973	0.802393	0.71412	1.86767	1.46348	1.33416	1.64239	1.42161	1.75444	0.721431	0.498362	0.517191	1.78414	1.61948	0.771736	2.18928	1.65348	0.705721	0.628923	1.45888	0.624011	1.29807	0.750338	1.61688	0.716378	0.810961	0.664591	2.1935	0.964811	0.645875	0.809309	1.19012	0.969031	1.57339	1.96777	1.64611	0.847038	0.57516	1.79078	1.76101	0.928466	1.70599	1.58686
		0.705792	0.760444	0.552506	0.903652	0.761884	0.679115	0.639199	0.850552	0.65138	0.729208	2.15646	1.25212	0.61406	0.763719	1.94045	1.65906	0.62116	0.668995	2.08305	0.789337	0.973647	1.31024	0.548201	0.54607	0.918811	0.507974	0.644209	0.546211	0.92536	0.549669	2.12079	0.912798	1.02525	1.08137	1.82414	1.01035	1.10306	1.8926	1.60174	0.862804	0.513959	1.01919	0.598746	1.21737	1.05128	0.956046	0.578887	0.69306
		0.579748	1.92361	0.910088	1.76322	1.84702	0.61749	0.678635	0.636715	0.834532	0.624195	1.79195	0.671423	2.20195	1.9623	1.41784	0.732779	0.579959	0.544291	0.690308	1.74996	0.729547	0.501933	2.17759	0.689165	1.72802	1.55695	0.853714	0.769012	1.16034	1.04024	0.926941	0.551645	0.761192	2.12692	0.835845	1.73535	2.0679	1.20394	1.49334	0.763747	0.585506	1.6282	0.807601	1.21213	0.956399	1.9853	1.71497	1.18054
		1.5774	0.979391	1.72013	0.59948	0.805766	2.07905	1.88416	1.78238	2.04121	1.7112	0.562556	1.43747	0.581851	1.01499	0.942496	0.861407	0.586071	0.691705	1.69981	1.71978	0.739329	2.33546	0.659905	0.728065	0.613143	0.799556	1.1929	2.0658	1.73892	1.98381	1.09245	0.522371	1.1611	1.06647	1.14504	1.96725	0.876594	1.08047	0.852161	1.86073	1.67121	1.13343	1.55711	1.80564	0.917386	0.843481	1.23347	1.65005
		1.11177	0.924443	0.7759	0.74417	0.605436	0.84979	0.783451	0.711607	1.56279	0.545576	1.04493	0.819302	1.0862	1.43686	1.39305	1.7155	2.03612	0.455101	0.806853	1.07972	1.87076	2.02237	0.761249	2.10035	0.602797	2.14664	0.790198	1.12017	0.939122	0.910032	0.857793	2.2667	1.89426	0.634724	1.03922	1.17348	0.588979	2.02405	0.879742	0.469088	0.491319	1.81469	1.03529	0.676476	2.02807	0.544673	0.748701	1.74767
		0.637759	0.682333	0.591152	0.683519	0.434719	0.769746	2.15949	0.763182	0.86924	0.844285	0.84804	1.58517	0.970414	2.18932	2.17996	0.684479	1.59889	0.777099	1.28036	0.765568	1.37095	1.1157	1.32119	0.903821	0.540029	0.620045	1.71518	1.60439	1.84602	1.15059	2.40697	0.983344	2.42009	0.786655	1.68311	1.07722	0.703096	0.618267	1.44521	1.76671	0.657887	2.03359	0.8737	0.759357	0.962524	1.74551	1.6146	0.998517
		0.870779	0.540862	0.768983	0.695968	1.95602	0.782181	0.769393	2.04649	1.29613	0.859459	1.52078	1.58572	1.7827	0.568809	1.53327	1.54751	1.54865	1.96744	2.14847	0.913363	2.15148	0.7877	2.28918	1.31411	0.733047	1.00515	0.563741	0.885867	0.756732	2.37343	1.30231	1.13263	1.01435	0.551702	1.17155	1.84397	1.72637	1.84509	0.443527	0.777735	1.05712	0.597179	1.43681	1.0882	0.598054	0.724621	0.983555	0.873771
		0.638564	0.940491	2.26156	0.620073	0.794192	1.96513	1.74478	0.828181	0.805456	2.0458	2.15527	0.748545	2.29996	1.10696	1.73264	0.575894	0.885472	0.836494	2.01984	1.82767	1.24051	1.10185	2.05533	2.4989	0.97527	1.65276	1.57698	2.45851	1.62878	1.31865	1.19295	2.02171	1.43456	0.815858	2.08207	0.75796	0.543035	0.771087	1.24286	1.1593	0.571759	0.727924	1.13749	0.583657	0.746075	0.522287	1.14353	1.1534
		0.708008	0.897202	0.898571	1.88055	0.785794	1.19923	0.806839	0.802859	2.44487	1.49729	0.493634	1.73187	0.728206	1.8221	0.555075	0.805583	1.45348	1.44635	1.41315	0.706272	0.724353	0.848562	1.98852	1.18429	2.04037	1.26578	0.504036	1.27343	0.671409	0.996978	0.939376	2.48628	1.09001	2.16312	1.15288	0.567454	2.03473	0.885684	1.06783	0.72949	1.04024	0.810904	0.671267	1.71031	0.485066	0.847264	1.01431	1.01512
		0.85744	1.62728	0.88694	0.919884	0.871019	1.75286	1.36492	1.66463	0.609643	0.766471	2.29015	0.545886	1.32963	0.737804	1.87486	0.717126	2.22453	0.855718	0.721516	1.11667	0.880334	1.68895	1.15439	0.649347	0.87713	0.858612	0.770296	1.55567	0.555527	1.17358	0.748658	0.92903	2.29699	1.04713	0.678649	1.74828	1.22084	0.461607	1.75237	2.0384	0.668106	1.95791	1.00961	1.1234	0.870567	0.847165	1.99782	1.11817
		0.605352	0.669235	1.48768	2.06099	2.0611	1.79796	1.95819	1.211	1.81724	1.24016	2.29014	0.908987	1.5861	0.937188	1.52104	2.06243	1.27332	1.3788	1.04579	0.637152	1.514	2.27875	0.657844	0.809592	1.34358	1.18916	0.622797	0.730521	2.09115	0.684987	0.635981	1.45158	0.665636	0.680258	0.531927	0.645353	0.672298	0.707895	0.780896	1.03229	1.81703	0.766217	2.02865	1.91638	0.861576	1.1088	0.529019	1.99764
		0.699807	2.01976	2.16023	0.773063	1.19447	0.662799	1.81374	2.13413	0.642135	2.10455	0.770423	2.10325	0.635388	1.97605	0.79782	1.64227	0.769026	1.17851	1.55615	2.1215	2.2973	0.82269	0.738637	0.741502	2.53207	2.40683	2.04118	0.648585	0.746767	0.622303	1.16271	1.23707	0.522908	1.22596	0.79312	0.623475	1.79879	1.88397	1.71532	0.535343	0.935848	1.00277	1.85248	0.942693	1.05126	0.951345	0.689376	0.595867
		1.59427	1.83714	1.84222	1.38364	1.91182	1.00436	0.397964	1.67398	1.0327	0.555851	1.17433	1.40907	1.0284	1.64856	1.97922	1.49259	1.15615	2.2533	2.0939	0.729307	0.836	1.34639	0.879685	2.26991	1.05081	0.638295	1.04563	0.773952	1.10439	1.04817	2.27158	2.09682	1.25399	1.77826	0.824511	1.14202	1.10606	0.526916	0.463908	1.09533	2.37116	0.634019	0.795561	0.521045	1.07498	2.12788	0.890398	0.676984
		0.556952	0.799443	0.760571	1.73755	0.698382	0.926814	1.07253	0.65752	0.87411	1.81738	1.02292	0.838103	1.02018	0.65392	1.6581	0.933942	0.551335	0.585789	0.750507	1.64301	1.30938	0.481622	1.58096	1.71818	0.826487	1.06991	0.933843	1.672	1.6905	2.4564	2.01273	1.03108	0.670166	2.39761	0.509866	2.06329	0.898684	0.70304	0.449455	2.42582	0.525815	1.08634	0.568329	0.728728	2.05304	1.19159	0.776987	0.913349
		0.962609	0.719893	1.1494	0.632254	1.8499	1.58999	0.583474	0.637632	2.42155	0.86694	1.55406	1.34596	1.91898	1.32612	0.979222	0.365359	2.30001	2.01541	2.22309	0.76458	0.410583	0.767417	2.25751	0.863764	0.666722	0.94498	1.17609	0.884696	2.36563	1.7732	0.813177	0.69131	2.30869	1.20812	1.12671	1.8112	2.28526	1.06548	0.8101	1.53647	0.988086	1.97629	0.792287	0.838117	1.78257	1.11091	1.10748	0.862889
		1.97084	0.961268	0.931063	1.82867	0.503712	2.05208	0.921733	0.953717	1.26768	0.982257	1.04824	0.635134	1.43432	0.505786	2.22311	0.570164	1.37133	0.70877	1.43644	1.31614	0.785681	1.0373	0.761107	1.43091	0.785046	0.718622	2.45177	2.15057	1.02121	0.383158	1.48722	1.84815	2.07019	1.39305	2.02538	0.996117	1.96145	2.26977	1.11097	0.941084	1.22105	1.03112	0.823184	0.481975	0.501439	2.32362	0.653031	0.474
		0.542005	1.25933	1.99712	0.890836	0.905529	1.26915	0.63272	1.0386	0.453463	1.70651	0.758793	2.23379	1.34204	2.00689	0.756972	1.3267	0.619692	1.05275	0.427986	2.22554	1.03644	0.96155	1.49399	0.426716	1.62895	0.831907	1.2956	1.43542	1.1812	1.44402	0.660258	0.724861	1.34604	1.52807	1.92643	2.40324	1.22726	1.12064	0.668063	0.661062	1.15999	2.29929	1.07481	0.495455	1.10541	1.36115	1.00464	1.84049
		0.869029	1.66779	2.02353	0.730888	0.842154	0.484629	1.50001	1.59039	1.04106	2.29133	1.89226	1.06065	0.828152	0.888521	1.35288	2.1874	1.30142	1.62726	0.786133	1.25237	1.33899	1.15199	0.820799	0.8372	2.55565	1.76068	0.840743	0.910244	1.25109	0.747769	0.833699	1.57969	0.843551	0.432362	1.18844	1.08354	1.41259	1.77662	2.08522	1.30568	2.04018	1.32052	1.05537	0.839642	2.3527	1.25751	2.16496	1.10212
		0.772837	1.41648	1.41466	0.85298	1.90032	0.997359	2.09671	2.28135	1.50323	0.835054	0.486068	1.99383	1.03887	1.65914	1.39232	1.46504	0.44371	2.3292	0.94059	2.17224	1.92511	1.79817	0.8867	1.6861	0.727642	2.28849	2.03931	0.825287	2.13098	0.858033	0.677958	2.21447	0.895451	0.689024	0.952785	2.01775	1.01033	0.901549	1.7298	0.593029	1.63354	1.34311	2.00745	1.08831	1.40096	2.16957	1.78781	0.981932
		0.851752	1.44858	0.921069	0.915424	1.91943	1.19354	0.534609	1.37617	0.939856	1.28029	1.3965	1.00844	0.857878	0.800883	0.445841	0.574271	0.970965	0.719286	1.71549	0.796197	1.04703	1.14611	0.953435	0.911443	1.4083	0.761319	0.707203	0.793374	1.16891	1.83824	2.07157	0.805781	1.90714	1.90501	2.46183	1.37424	1.39947	2.39328	0.914379	2.12306	2.10291	2.34073	1.91229	1.19488	1.27381	1.06539	1.1048	2.13402
		1.33608	0.569331	1.82852	1.48683	1.96811	1.64443	1.23154	0.655078	0.772724	0.443922	1.04385	1.62627	0.436469	1.11261	0.934507	1.94573	1.53903	0.74513	1.17375	1.01648	0.558942	0.573255	1.04833	0.945897	0.478319	1.3717	1.80128	2.01643	0.807601	0.562429	0.776309	1.25813	0.923144	2.06419	1.3049	1.52336	0.647893	1.00289	2.37514	2.43764	0.607709	0.613143	1.14918	1.89233	1.09239	0.660089	1.1213	0.969074
		2.07465	0.51338	1.12259	1.95652	1.22077	0.670773	0.432192	0.889749	1.3057	0.549076	0.51379	2.19845	1.07918	1.83216	0.812033	0.732864	1.29802	1.39664	1.99243	1.75377	0.810622	0.868153	0.397216	2.06025	0.794743	1.38443	2.29505	1.27286	0.75326	1.90272	1.33615	0.645268	2.25072	1.26352	1.07601	1.98566	0.688727	1.39528	1.35474	1.36029	0.657195	0.625874	2.32018	1.96646	1.67101	2.34032	1.33847	1.8501
		0.846445	1.85175	1.25166	1.23818	0.486915	1.60233	1.07536	0.992024	1.76763	1.01057	0.773627	0.814066	0.878471	1.33517	0.923469	1.13002	1.19769	0.823029	1.04018	2.22425	0.729166	1.12871	1.97557	0.862875	1.6817	0.494057	0.787022	1.14177	2.49988	1.52075	1.35671	0.873305	1.45383	0.809958	0.408494	0.633002	2.34097	1.50099	1.14314	0.812965	0.65639	2.22094	1.36344	1.99259	0.657774	0.558025	2.41239	1.30133
		1.80663	1.00816	0.83233	1.39257	1.21728	1.26162	0.541737	1.34989	0.847744	1.63908	0.873221	0.513902	0.734191	0.780402	1.92146	1.68926	2.00124	0.952461	1.04336	0.702814	0.860419	0.829677	0.882974	1.30338	0.929919	2.03407	1.30054	0.771708	1.70242	0.821279	1.23686	1.76818	0.758539	0.89356	1.54563	0.711819	0.783253	0.640836	0.974113	0.766203	1.05227	1.66047	1.22328	1.12298	0.550784	0.861138	1.1151	0.489075
		1.80641	0.742857	0.988721	0.469286	1.53773	1.03464	1.01338	1.62061	0.919122	1.04454	1.07688	1.2749	1.19251	0.885416	1.38005	2.15434	1.07093	1.27436	1.01459	1.48858	0.885656	1.06097	0.982737	0.894463	1.30359	1.00895	1.31824	1.30461	0.860997	0.481876	1.071	0.482765	1.34633	0.835111	2.10477	1.64335	0.911274	0.737282	0.737846	0.866333	0.685453	2.18956	1.04055	2.25357	2.28711	1.3162	0.615317	1.30297
		1.24935	1.58093	0.570305	0.685608	0.657745	1.09426	1.51932	1.07773	0.832895	0.741417	0.5389	0.989187	1.41637	1.06064	0.43637	0.775519	1.03296	1.91199	0.857257	0.749138	1.2289	1.2392	0.838343	0.569754	0.930752	1.61421	0.874477	1.1535	1.38835	0.760613	1.51807	2.05282	1.45617	1.88166	0.71659	2.00437	1.23099	1.96019	1.36731	0.496457	0.885599	0.749491	1.12215	1.35796	0.820784	1.3351	1.74348	2.39902
		0.961819	1.74651	0.523994	0.896552	0.661796	0.839571	0.689631	0.934507	1.21062	1.40509	1.02689	0.895832	0.49832	0.682305	1.14674	1.42525	0.840093	1.12103	1.06823	0.786923	0.525745	1.72787	1.09556	0.836903	1.82911	0.801419	0.831977	0.713259	1.41983	1.27565	0.991841	0.776365	1.26187	1.94185	1.6187	0.866008	0.903977	2.24892	0.638846	0.99417	2.19998	1.13951	0.59485	1.18336	0.739074	1.83604	0.87634	0.829423
		1.73	1.15354	0.687048	0.627851	0.500239	0.602938	1.56215	0.705933	0.699454	1.67488	0.645522	0.770635	0.805654	0.976808	0.847913	0.912135	1.13242	1.02275	0.543826	1.00395	1.7782	0.676871	0.54662	0.599071	1.22336	0.796733	1.68295	0.450047	0.765681	0.780445	1.10151	0.554962	0.985503	0.706484	0.85936	1.27157	1.90766	1.00317	1.96594	2.07019	1.8009	2.08881	0.794094	1.83714	1.25346	0.678155	0.783592	1.11097
		1.8432	1.31974	0.774516	0.641725	0.589374	0.960802	1.29095	1.17344	0.950089	1.32128	1.26547	0.465334	0.590207	1.22626	0.573946	1.51424	0.649206	1.12741	0.740726	1.0965	0.670209	0.751312	0.700428	0.923116	1.04182	0.825287	0.943328	1.18453	2.09198	0.970725	1.9103	1.54968	1.13094	1.64858	2.25896	0.813685	1.27365	1.15789	2.25917	0.724339	1.94451	0.80149	1.88537	1.20782	1.20446	0.517318	2.30905	0.68462
		1.21341	0.991911	1.09825	1.53735	1.06874	0.606354	0.973929	0.606806	0.742617	0.433731	1.40163	1.8913	1.1472	1.45451	0.901125	1.52954	0.966956	0.942213	0.860955	1.97005	0.824864	1.28705	0.828745	0.406094	0.777128	2.01823	1.7926	1.00828	0.763634	1.1001	0.745327	1.0162	1.16384	0.5577	1.2227	1.95472	1.97634	0.719243	0.633299	1.63609	1.50045	1.17776	0.779033	0.571053	1.00251	0.857158	1.17608	1.58587
		0.563544	0.83545	0.833219	1.06654	1.45588	0.792117	0.973887	1.051	1.614	0.885303	0.558138	1.40719	0.944952	0.872712	1.23306	1.09357	0.927619	0.870299	1.11152	1.20355	0.752737	0.882141	1.05759	1.14558	0.825005	1.30345	0.783282	1.04634	1.14465	1.15609	0.777198	1.02862	0.655177	0.968481	0.744551	1.94962	0.681472	0.638521	0.881195	0.636757	0.532322	0.588767	2.409	1.77619	1.80037	2.0273	0.488651	2.23058
		1.37772	0.667837	1.58761	1.05994	0.649178	1.46337	0.844751	0.560058	0.531983	0.563883	0.529683	1.14	0.725891	0.739851	0.544574	1.23317	1.35983	0.932771	1.72256	1.14228	1.19367	1.0002	0.808138	1.20528	0.972461	1.08568	1.89774	1.13904	1.3422	0.520085	1.49496	1.33199	1.81735	1.16661	0.896284	2.10191	0.988975	0.86406	1.15628	0.531885	1.25495	2.10892	1.29847	0.573114	1.35634	0.677774	1.88842	0.827108
		1.86197	0.932347	0.588866	1.09859	1.72133	0.524616	0.573636	0.48796	1.17958	0.716519	0.861647	0.52765	1.05163	0.498433	1.12435	0.935565	1.69588	1.19211	0.699158	0.869367	0.873686	0.905769	1.30852	1.61875	1.02742	0.846826	0.898077	1.72377	0.903652	1.80087	1.03249	0.585831	0.737988	1.03756	1.91733	0.668021	1.35703	0.757663	0.828703	1.2884	1.37587	0.642078	0.805442	2.34503	1.91593	0.514693	0.961296	2.3948
		0.995976	0.453943	0.451515	0.829253	1.26355	1.28114	1.01084	1.67142	0.932869	0.789817	1.12998	0.751058	0.916016	1.15797	0.732328	1.84949	0.567694	1.72812	0.692058	0.57883	0.756393	0.932615	1.48291	0.550572	1.21034	0.498574	1.35888	0.604491	1.12062	0.769379	0.826021	1.07948	0.715644	1.73408	1.98934	1.35304	1.39188	0.93963	1.93249	0.785794	0.991742	1.48111	0.857313	0.75261	2.00766	1.9723	1.88992	1.17642
		1.74684	1.11067	1.26132	0.904823	1.06918	1.16963	1.5752	1.15026	0.822069	0.404739	1.12388	0.889932	0.522018	1.01692	0.920279	0.995214	0.611534	0.781673	0.85857	0.709673	0.876044	0.550728	0.849762	0.877963	0.567058	1.03719	1.05706	0.4587	1.09855	0.444035	1.02649	0.889735	0.752907	0.582218	0.750507	1.21196	0.917244	1.85961	0.694627	0.774926	1.2111	0.52614	2.10158	1.22908	0.828378	1.42628	0.443343	1.24805
		1.01709	0.854815	0.618154	0.92649	0.722264	1.00078	1.2569	0.977557	1.02406	0.57557	0.760317	1.01255	0.897696	1.07647	0.97016	0.838555	0.718142	0.633722	1.25555	0.438106	0.922481	1.08889	1.17705	0.648091	1.70127	1.10465	0.54487	0.663053	0.518871	0.736407	0.469554	1.86252	0.703844	0.746654	1.24623	1.27789	1.25838	1.95592	1.41336	1.42152	1.06353	0.75031	0.64531	0.817707	0.497416	0.526408	0.495186	1.7554
		1.1913	1.64737	0.674852	0.928466	0.980634	0.540043	0.527834	0.818554	0.6344	0.990147	1.14397	0.876848	0.674288	0.817044	1.21954	0.498899	0.788758	0.95589	1.21845	0.965333	0.910413	0.721487	0.954634	0.816719	0.865091	1.02106	0.812146	0.699525	1.99391	1.5562	0.727246	0.723195	0.445799	0.736139	1.37661	0.906743	1.25092	0.596008	1.12373	1.01716	1.79738	0.946956	1.57208	0.834321	0.63519	1.34664	1.9432	0.915522
		1.06337	1.24216	0.642219	0.768856	0.581653	0.837793	1.00734	1.14371	1.10191	1.55064	1.04775	1.22101	0.699257	1.04291	1.67542	1.10707	1.18974	1.14531	0.898712	0.870708	0.517982	0.683237	0.692454	1.27439	0.672227	1.14215	1.15408	1.4149	0.635218	0.969808	0.933829	0.606904	1.4586	1.39909	1.17591	0.711537	0.545745	0.74767	0.967789	1.23416	0.432108	1.29716	1.4996	0.788335	1.36186	1.2902	1.34005	1.88952
		0.507861	0.611181	1.46652	1.5573	1.30235	0.981551	0.572351	0.574582	1.05958	1.3149	0.461565	1.55963	1.27375	0.499802	0.638408	0.964077	1.06328	1.01637	0.99376	1.15124	1.09253	0.695178	1.0715	0.706484	0.89212	1.53667	0.439419	1.03636	0.682234	0.782181	0.906334	0.673949	1.16054	0.526083	1.01674	0.556035	1.06658	0.801334	1.16895	1.05049	0.572775	1.10827	1.35552	1.74815	0.737889	0.607935	0.794305	1.27761
		0.704762	0.726174	0.54734	0.498913	0.404937	0.596219	1.37895	0.84461	0.954056	0.539874	0.929919	0.525942	1.06822	0.649898	0.901012	0.905543	0.979547	0.869875	0.592366	1.82594	0.692129	1.32544	0.702052	0.995934	1.35196	0.572747	1.06398	0.956088	1.47454	0.989244	0.815096	0.445686	1.09338	1.13845	1.21166	1.19278	0.516062	1.54285	0.504897	1.80265	0.77422	2.00418	1.04845	1.92971	0.895988	1.21241	1.31308	1.27223
		0.727246	0.855831	0.766584	1.3313	1.09711	1.26407	0.772597	1.06088	0.95208	0.638959	1.15837	0.651267	0.836212	0.643038	0.71563	0.80005	0.908225	0.861872	1.06998	0.774531	0.772046	1.11484	0.695672	0.760966	0.964571	0.771383	0.976681	0.937231	0.954959	0.483866	1.39565	0.9799	0.939461	0.803776	1.07733	1.14067	0.98364	1.13753	1.06826	0.745934	0.721967	0.754883	1.26568	2.08431	1.3428	0.978291	1.35752	0.994508
		0.757113	1.43427	0.978107	0.567425	0.651366	1.039	1.05396	1.21885	0.522752	0.879262	1.21299	0.894491	0.752554	1.16638	0.585535	1.41808	0.912332	0.599889	0.857864	0.495059	0.39596	0.81233	0.875338	0.519139	0.827023	0.644943	1.10552	0.686554	0.921225	1.00795	0.679214	1.57385	0.46124	0.91922	1.71011	1.87352	0.54432	0.922185	1.79124	0.815703	1.19231	0.784608	0.476964	2.08023	0.873602	0.93071	0.704705	0.511842
		0.794715	0.709744	0.944895	0.656179	1.68552	0.660597	1.26688	0.828787	0.783747	1.01894	1.179	1.06469	0.471121	1.1595	1.2169	1.68706	0.598097	0.98244	0.676744	0.672721	1.19985	0.786288	0.510134	1.00641	0.523416	0.861407	1.76972	0.480521	0.9351	0.875917	0.658592	0.837073	0.82046	0.492095	0.700555	0.752074	1.82756	1.32633	0.674584	0.461523	0.962172	0.615994	0.589783	1.50227	0.747515	0.931373	1.3559	1.2065
		0.999463	0.580143	1.43113	0.927111	0.569514	0.993323	1.11623	1.07181	1.10443	0.598492	1.04905	0.585351	0.801828	0.378204	1.01574	0.820615	0.984049	0.671634	0.618619	1.14518	1.14602	0.622092	1.06055	0.64325	1.44309	1.24104	0.61447	1.1096	0.473492	0.8219	1.12878	1.13755	0.77055	0.798243	0.705693	0.811201	0.534919	1.04275	0.703421	1.05952	0.925092	0.739526	1.15846	0.634696	1.41698	1.87258	0.6297	1.19714
		0.798469	0.617039	1.06081	1.30848	0.681091	0.542005	1.02824	0.585012	1.12705	1.08219	0.750945	0.892628	0.730775	0.907548	1.04419	0.564659	0.644125	0.63615	0.639876	0.922834	1.01671	1.14225	0.660964	0.866079	0.921874	0.775871	0.529203	0.753316	0.959052	1.49787	0.751157	0.815393	0.796945	0.572676	0.72997	0.764678	0.707923	0.947436	0.740599	1.3465	0.610334	1.14496	1.82522	1.72286	0.568216	0.666779	1.07955	1.17004
		0.474551	0.89205	1.06013	0.521482	1.19402	0.590701	0.572168	0.79878	0.676998	1.10054	0.909044	1.11989	0.513719	0.74105	0.978432	0.684817	0.675657	0.630151	1.19233	1.16918	0.531391	0.568371	0.808039	1.22655	0.978657	0.883538	0.687542	0.63495	0.976145	0.493083	0.562344	0.941112	1.41847	0.766189	1.36516	1.1037	0.78259	1.74891	0.490345	0.528356	0.891852	1.42707	0.760246	0.551363	1.0627	0.794432	1.02555	1.08385
		1.53608	0.802195	0.701219	0.885331	0.724212	0.542781	0.643518	0.531038	1.13516	0.850694	0.944232	0.732003	0.53331	1.12633	0.735715	1.20791	1.12177	0.696166	1.0815	0.884724	0.844427	0.704338	0.587694	1.00104	0.680908	0.822902	1.26767	0.839345	0.814814	0.753683	1.02213	0.807644	0.732031	0.7016	1.14915	1.44086	0.439038	0.815026	1.08503	0.855845	0.937753	0.57245	0.722165	1.43036	1.80956	0.931472	0.986124	0.94848
		0.530727	0.591039	0.513677	0.963117	0.704987	0.828477	0.55619	0.963795	0.94625	0.962214	0.951416	1.06479	0.734487	0.775053	0.471093	0.980422	1.061	1.22965	0.893207	1.00899	0.557206	0.838851	1.32568	0.785667	0.60442	0.71913	0.829761	1.42996	1.49331	1.09947	0.508101	0.624265	1.10295	1.38207	0.926221	0.756563	1.46031	0.72496	1.4749	1.0767	0.792202	0.896651	0.776521	1.30474	0.708262	1.31621	1.95895	0.593834
		1.23499	0.575301	0.658479	0.58051	0.930795	1.09365	0.895437	0.555117	0.720951	0.979335	0.764297	0.902452	0.905219	0.643673	1.02541	1.08918	0.955933	1.03059	0.834306	0.514255	0.701205	0.541624	1.07874	0.608189	0.774855	0.606636	0.84118	0.615415	0.647766	0.564687	0.779428	0.805654	0.667273	0.686031	1.10356	1.15059	1.11829	1.0875	0.496965	0.872727	1.28403	1.01098	1.07358	1.00165	0.789252	0.655205	0.485814	0.853192
		0.645254	1.28636	0.669348	1.35863	1.26373	1.06257	1.15955	1.13575	0.609487	0.690647	0.617674	0.526126	1.1428	0.549556	0.518899	0.995045	1.11842	0.914972	0.858273	1.08692	0.414662	0.42107	0.757424	1.10467	0.42275	1.1414	0.614526	1.10577	1.08505	0.48014	1.28068	1.3983	0.710873	0.665226	0.459702	0.880193	0.770155	1.53109	0.706244	0.613383	0.575414	0.676702	1.20305	1.32001	1.00137	0.950089	0.777029	1.89455
		0.726089	0.953929	0.604731	1.13361	0.523486	1.18211	0.980097	1.15266	0.750959	1.17903	0.635416	1.04594	0.955354	0.826586	1.17011	0.750648	0.794559	1.00875	0.92632	0.771002	0.532844	0.486054	0.63965	0.845372	1.36575	0.830735	0.557644	0.69896	0.78252	0.710168	1.18746	0.703957	1.08618	0.8124	0.798455	0.854476	1.06189	0.634569	0.96769	0.986336	1.11764	0.708234	0.753514	0.643419	0.354434	0.675375	0.63217	0.681543
		0.592747	0.481029	0.775039	0.386221	0.904767	0.700104	1.14346	1.01269	0.848605	0.768856	0.819415	0.599932	0.659227	0.793402	0.753584	0.55523	0.881068	0.903299	0.606241	0.556515	0.807884	0.774192	0.748122	0.657181	0.972997	0.388296	0.728827	0.697253	0.555075	0.63265	0.707076	0.624068	0.888874	1.23562	0.625451	0.841378	0.792301	0.791412	0.643899	0.802351	0.492801	0.869424	0.983118	1.1381	1.29528	0.765017	0.368719	0.773472
		1.27007	0.654852	1.16542	0.623503	1.13645	0.860771	1.146	1.21204	0.806839	0.989018	0.503218	0.724847	0.479618	0.537446	1.01615	1.13321	0.538998	0.54463	0.502131	1.31	1.09623	1.23841	1.14247	0.849423	0.67824	1.39326	0.962186	0.736633	0.712412	0.942326	0.64476	0.766965	0.522696	0.865076	0.863905	1.42135	0.938261	0.989738	0.81034	0.610038	0.66613	0.949454	0.544588	0.847306	0.704903	0.890511	0.696942	0.598915
		0.832359	0.857525	0.940774	1.02903	0.572493	1.00089	0.651676	0.792978	0.86382	0.912149	0.819048	1.08367	0.661909	0.825146	1.01239	0.743224	0.817792	0.803677	0.497078	0.702771	1.20939	1.21885	0.857892	0.718368	0.651973	1.01712	1.04956	1.09201	0.883793	1.2828	0.694825	1.05769	0.591844	0.773938	0.858965	0.699525	0.961932	0.705213	0.929933	1.3429	0.687669	0.77566	0.660187	1.92758	0.707613	0.79072	1.05349	0.455976
		0.585619	0.680682	0.807319	0.583248	1.3994	0.475468	0.720754	1.03989	0.497812	0.914294	0.99911	1.07585	0.711748	0.842578	1.03911	0.609643	0.605154	0.769266	0.795053	1.13333	0.486195	0.473111	0.489399	0.406447	0.914788	0.655402	0.675163	0.71172	1.14785	0.597405	0.746061	0.596403	0.564772	0.709716	0.87555	0.638267	1.39566	0.755574	0.843806	0.680075	0.55252	1.34889	0.852825	0.825414	0.94594	1.39507	1.08785	0.769238
		1.03897	0.522301	0.9928	0.628669	1.12388	1.09124	0.968128	0.547256	0.815167	0.861604	0.901718	1.05747	0.577899	1.1665	0.726174	1.15937	0.727303	1.07698	1.11681	0.807644	0.584956	0.60562	0.691099	0.9209	0.586509	0.669164	0.791595	0.555287	1.29783	1.24065	0.537234	0.705439	0.499675	0.800502	1.34097	0.570446	0.579324	0.976103	0.589952	1.32802	0.848449	0.632551	0.556628	0.685001	0.983823	0.562034	0.56178	0.986378
		0.627808	1.08525	0.703181	0.56528	0.952446	0.58497	1.04196	0.8372	0.598817	0.532604	0.72273	0.94474	0.534482	1.08304	0.815463	0.982864	1.15745	1.16393	0.93167	1.078	0.572055	0.801617	0.546112	1.17648	0.474692	1.02576	1.37116	0.511108	0.83473	0.611901	0.606326	0.558999	0.726357	0.546098	0.689645	1.1823	0.547721	0.843566	0.778765	0.70805	0.802506	0.815407	0.969243	0.410343	0.71491	0.812344	0.965742	0.982299
		0.982835	1.18812	0.82125	0.699299	0.625479	0.811652	0.537248	0.844257	1.10813	0.696335	0.546493	0.673229	0.541878	0.653624	0.510896	0.668529	0.988594	0.62929	0.514368	0.799895	0.783056	0.580976	0.74098	1.13622	0.446349	0.871357	0.417697	0.737508	0.662446	0.588414	0.788843	0.56967	0.982398	0.746132	1.15382	0.629939	0.500691	0.736957	1.25378	0.517643	0.43606	0.662319	1.35863	1.28905	1.46106	0.66222	0.956709	0.576431
[truncated: 4,157 more rows]
[truncated: 25 more columns]

## Sheet: Fig 4 F,G,H
Experiment	Site ↓ Time (hrs)→	-46	-45	-44	-43	-42	-41	-40	-39	-38	-37	-36	-35	-34	-33	-32	-31	-30	-29	-28	-27	-26	-25	-24	-23	-22	-21	-20	-19	-18	-17	-16	-15	-14	-13	-12	-11	-10	-9	-8	-7	-6	-5	-4	-3	-2	-1	0	1
[truncated: 5,081 more rows]
[truncated: 45 more columns]

[truncated: 2 more sheets: Figs 5-7, Figs 8-10]
